# Supplementary material for: CD49b identifies functionally and epigenetically distinct subsets of lineage-biased hematopoietic stem cells
Source: Stem Cell Reports. 2022 Jun 16;17(7):1546–60. doi: 10.1016/j.stemcr.2022.05.014 (PMC9287668; doi:10.1016/j.stemcr.2022.05.014)
Supplement: Table S1. Bulk RNA-seq samples, related to Figure 6 [file mmc2.xlsx]

## Sheet: S1 - Overview
	Tables found in this excel file
	S1.1 - Sample information	Sample information for all RNA-seq samples passing QC with technical replicates merged
	S1.2 - TPMs	Table of RNA expression in exons as transcripts per million (TPM). The last four columns show if the transcript was considered expressed (≥1 TPM in ≥3 samples) and the results of the differential expression analysis between CD49bpos and CD49bneg cells.

## Sheet: S1.1 - Sample information
Population	Biological replicate	Mapped and filtered read pairs
CD49b-	1	22597118
CD49b-	2	1.31624e+07
CD49b-	3	9.45879e+06
CD49b-	4	12939367
CD49b-	5	1.82195e+07
CD49b+	1	10160637
CD49b+	2	7.95668e+06
CD49b+	3	37216752
CD49b+	4	6975890
CD150int	1	5864337
CD150int	2	6753697
CD150int	3	7.22994e+06
CD150int	4	10839030
CD150int	5	2.73907e+07
CD150-	1	8.49254e+06
CD150-	2	6773812
CD150-	3	1.10569e+07
LMPP	1	12125988
LMPP	2	13747072
LMPP	3	1.97439e+07
LMPP	4	1.33514e+07
LMPP	5	1.22521e+07
GMP	1	15054028
GMP	2	2.73454e+07
GMP	3	2.24207e+07
GMP	4	9574293
GMP	5	1.22283e+07

## Sheet: S1.2 - TPMs
Transcript.RepeatID	chr	start	end	strand	Length	Copies	Annotation.Divergence	CD49bneg_rep1	CD49bneg_rep2	CD49bneg_rep3	CD49bneg_rep4	CD49bneg_rep5	CD49bpos_rep1	CD49bpos_rep2	CD49bpos_rep3	CD49bpos_rep4	CD150int_rep1	CD150int_rep2	CD150int_rep3	CD150int_rep4	CD150int_rep5	CD150neg_rep1	CD150neg_rep2	CD150neg_rep3	LMPP_rep1	LMPP_rep2	LMPP_rep3	LMPP_rep4	LMPP_rep5	GMP_rep1	GMP_rep2	GMP_rep3	GMP rep4	GMP rep5	Expressed	CD49bpos_CD49bneg_log2FC	CD49bpos_CD49bneg_pvalue	CD49bpos_CD49bneg_pvadj
NM_001001130	chr13	67747800	67755202	-	2280	1	Zfp85|KRAB19|Rslcan2|Zfp71|Zfp85-rs1|-|13 B3|13 34.74 cM|protein-coding	13.2530239404692	19.5078969036192	27.6190056306458	23.5701275255918	12.6734872693648	17.4066562216332	13.6534926711365	20.4137941893246	31.1182524979839	8.82691855278692	32.0460573765765	35.3376018337898	15.6345970224277	19.8022354952882	24.4984849389324	0	28.3454655853492	5.8613835689445	16.8050887116232	13.8584190202721	6.19858385154176	4.57740395553622	26.3312839894613	13.0716541528818	12.266191875753	11.0074383678435	21.8724070828026	TRUE	0.162221712620986	0.662323300613901	1
NM_001001160	chr6	85469576	85502994	-	6656	1	Fbxo41|9630017H13|D6Ertd538e|-|6 C3|6 37.48 cM|protein-coding	0	0	0	0	0	0	0	0	0	0	1.97344994648321	0	0	0.260892987988033	0	1.67689982191649	0.388387389030026	0.261887696041364	1.13931734992788	0	0	0	0	0	0.0280117362547245	0	0	TRUE	0	1	1
NM_001001177	chr17	34398820	34460734	+	1878	1	BC051142|NG8|TSBP|Tesb|Tesbp|-|17 18.0 cM|17 B1|protein-coding	10.6791592157927	13.901307280951	15.7982884259838	7.71865198521776	20.5940274821922	16.3703872128936	8.28806264382091	16.8701856133289	5.03724641074925	2.92265092947345	22.2943099385452	17.7674455923595	7.46805241944903	9.24655872230217	12.7468155318955	17.8297846879811	7.11202523099924	0.618787541658261	6.80078137424581	0.278097812568501	0.215012493252932	5.55723163930915	0	0.490816696890261	1.68774439866591	0	1.40685351187441	TRUE	-0.147488226888373	0.752405488007687	1
NM_001001179	chr6	128539822	128581606	-	4660	1	A2ml1|Ovos|Ovos2|-|6|6 F3|protein-coding	0	0	0.129934245703765	0	0	0	0	0	0	0	0	0	0	0	0	0	0	0.124687017514401	0.513889515323241	0.168111918026924	0	0	0	0	0	0	0	FALSE	NA	NA	NA
NM_001001180	chr7	140809677	140822178	-	3904	1	Zfp941|-|-|7|7 F4|protein-coding	7.39750610923476	13.6219834267743	8.06497602944064	15.3048855730982	11.1592212936116	5.87037572009306	22.0230517031506	14.5573778235347	9.49064189914604	22.0261874095717	13.037710302176	4.1692401567437	20.6567018574335	6.39401667282147	11.3693660435455	3.0376627921602	10.1532528367194	3.27431174067017	5.1116913025237	2.67555170083834	5.06810441960074	4.00991842416339	2.33319884982931	2.12494462367807	0.5730925712442	0	2.03027988880645	TRUE	0.283406171231245	0.445129526065297	1
NM_001001182	chr2	59899363	60125740	-	7942	1	Baz2b|5830435C13Rik|BC053917|D2Ertd794e|-|2 C1.1|2 34.18 cM|protein-coding	118.652639284109	145.365689013447	126.557460471675	141.963869325949	130.811658808269	124.857772641731	132.14863719979	132.959549965422	142.736992319301	120.367071174367	169.318129077466	141.104473612088	132.371041069954	111.592557315875	122.010995137591	136.320849385997	110.072630952485	81.025366789341	180.664754540327	147.401540119135	162.849466109268	157.639929377815	161.767314078796	84.5888772414817	87.635778511361	75.7449651932508	87.9082389930824	TRUE	0.0629599417716863	0.591246591823434	1
NM_001001183	chr17	25057702	25081114	-	1774	1	Tmem204|-|-|17|17 A3.3|protein-coding	7.23534106237066	3.81532810379101	4.77841611596032	9.76552634233933	2.5059015674401	5.35657458397911	7.93833283021468	1.56498083976784	9.77634689527039	0	0	0	0.658821986270447	0.978863431819813	0	0	0	0.327531849840534	0	0	0	0.226270076719768	2.80069949054022	0	0	0	0	TRUE	0.176211165223405	0.788702944564728	1
NM_001001185	chr13	67863326	67863923	+	595	1	BC048507|-|-|13|13 B3|protein-coding	2.69653257240453	0	0	2.37681958241262	0	0	4.98278724132714	2.74471182377473	0	6.1498469978164	0	0	0	0	0.838183458294806	0	1.44823891394053	3.90616135540912	1.34158271227244	5.26656496138129	1.35728894900506	5.3970166870705	5.56688055598694	8.26221854798798	8.1472252593237	5.1126986460266	2.22022764310936	TRUE	0.748027575101038	0.665647581672525	1
NM_001001186	chr13	67363584	67375763	-	4073	1	Zfp456|BC065418|Rslcan-13|-|13 B3|13 34.54 cM|protein-coding	22.519103447057	18.2794776865646	16.0553172545521	17.3607617423951	19.3186368861541	19.7624112436991	7.82498229617941	13.15143529408	22.6453475089674	6.06415983426961	7.45773178891962	9.39118018512875	17.2170420374727	16.0412356414974	13.7138584976101	12.8453902390853	7.72210375976026	10.4139527665232	16.3646410759822	16.3489149841553	10.806159438709	11.9248163634189	10.2670539839196	11.8057503014098	10.0707453062898	9.42940170430176	6.32462342970201	TRUE	-0.187029392606314	0.566656761837391	1
NM_001001187	chr13	67667441	67683512	-	4498	1	Zfp738|3830402I07Rik|6720487G11Rik|-|13|13 B3|protein-coding	42.9229075062717	47.6147761046733	32.8458058548263	56.1218465538213	42.2013211545741	43.8679262564874	44.3263679363393	44.294938036418	35.9287367658655	43.1159237608137	20.2592318205444	36.1865575187359	45.8613630376002	31.3674806367115	26.7210575816327	42.8045642403654	24.904686525856	26.3522601889484	29.9030077313593	31.5241614893262	32.0485251337161	34.0898155514744	29.2716059915043	29.2701559783327	29.3057813191624	20.3739279220483	32.6734534350978	TRUE	-0.0175329466988496	0.935561239884867	1
NM_001001295	chr9	64306756	64341257	-	3556	1	Dis3l|AV340375|-|9|9 C|protein-coding	39.5544525302515	22.160692293677	40.3548874128661	45.5362137516354	23.5024815399348	34.7394046838375	24.3867220054126	33.3417650876258	34.80530453749	25.467993349717	34.86058263169	37.0757536368425	46.5067924115843	26.1867301508978	39.4094722467942	15.8899933631322	28.7153276784764	48.0388643069262	41.5283231308742	48.8340853743565	45.0804287245825	34.4285574833422	40.1694813740938	40.9553131518745	39.7430135870856	32.6148406491731	37.3352256717749	TRUE	-0.0470333357412215	0.858246254602501	1
NM_001001319	chr4	144059125	144069327	+	2403	1	Pramel4|C79430|D4Ertd792e|-|4 E1|4 77.98 cM|protein-coding	0	0	0	0	0	0	0	0	0	0	0	0	0	0	0	0	0.179297160589808	0	0	0	0	0	0	0	0	0	0	FALSE	NA	NA	NA
NM_001001321	chr13	64096310	64129330	-	2262	1	Slc35d2|5730408I21Rik|SQV7L|UGTrel8|hfrc|mUGTrel8|-|13|13 B3|protein-coding	32.5095890185449	26.5024824731442	25.9650211065498	24.3828905437157	45.2015012178121	16.5567104047066	34.4053528848268	23.2475392713086	17.7739974480085	33.1621391493658	12.7026663221908	15.4707931828665	30.4846428006112	29.8437588098495	22.2681852016916	24.0548388247331	27.2377117578758	4.8805431170314	25.4082243120032	20.7798816447073	9.63963172668715	15.0836714715181	31.6659399884237	6.72366798697547	6.18190041483575	1.17674568195738	3.06606370475811	TRUE	-0.378171018030313	0.242153238105551	0.963979467130886
NM_001001322	chr2	26973416	27009625	+	4549	1	Adamts13|ADAM-TS13|ADAMTS-13|Gm710|vWF-CP|-|2|2 A3|protein-coding	0	0	0	0	0	1.47454204212622	0	0	0	0	0	0	0	0	0	0	0	0.510918005378859	0	0	0	0	0	0	0	0	0	FALSE	NA	NA	NA
NM_001001332	chr16	36321665	36334332	-	382	1	Cstdc6|Gm1975|-|16|16 B3|protein-coding	0	0	0	0	0	0	0	0	0	0	0	0	0	0	0	0	0	0	0	0	0	0	0	0	0	0	0	FALSE	NA	NA	NA
NM_001001334	chr2	18699022	18749605	+	1638	1	Spag6|Spag6l|-|2|2 A3|protein-coding	0	0	0	0	0	0	0	0	0	0	0	0	0.713522712847236	0	0	0	0	0.709452382926871	0	0	0	0	0	0	0	0	0	FALSE	NA	NA	NA
NM_001001444	chr2	152538714	152540041	-	401	1	Defb29|0610030I09Rik|BD-29|mBD-29|-|2|2 G3|protein-coding	0	0	0	0	0	0	0	0	0	0	0	0	0	0	0	0	0	0	0	0	0	0	0	0	0	0	0	FALSE	NA	NA	NA
NM_001001445	chr11	73234149	73261322	+	3569	1	Trpv1|OTRPC1|TRPV1alpha|TRPV1beta|VR-1|Vr1|-|11 B4|11 45.25 cM|protein-coding	0	0	0	0	0	0	0	0	0	0	0	0	0	0	0	0	0	0.48840697810348	0	0	0	0	0	0	0	0	0	FALSE	NA	NA	NA
NM_001001446	chr19	44005022	44029247	-	1953	1	Cyp2c23|AW107714|BC034834|Cyp2c44|b2b386Clo|-|19|19 C3|protein-coding	0	0	0	0	0	0	0	0	0	0	0	0	0	0.666860110617645	0	0	0	1.93382988249421	0	0	0	0	0	0	0.190933043022474	0	0	FALSE	NA	NA	NA
NM_001001449	chr13	119827961	119830217	-	882	1	AF067063|-|-|13 D2.3|13|protein-coding	0	0	0	0	0	0	0	0	0	0	0	0	0	0	0	0	0	0.988165819076713	0	0	0	0	0	0	0	0	0	FALSE	NA	NA	NA
NM_001001450	chrX	8454343	8461726	-	920	1	Ssxb2|-|-|X A1.1|X|protein-coding	0	0	0	0	0	0	0	0	0	0	0	0	0	0	0	0	0	0	0	0	0	0	0	0	0	0	0	FALSE	NA	NA	NA
NM_001001451	chr6	40612315	40613310	-	994	1	Tas2r138|T2R138|T2R38|Tas2r38|mt2r31|-|6|6 B1|protein-coding	0	0	0	0	0	0	0	0	0	0	0	0	0	0	0	0	0	0.584548794383407	0	0	0	0	0	0	0	0	0	FALSE	NA	NA	NA
NM_001001452	chr6	42400238	42401119	+	880	1	Tas2r143|Gm1404|Tas2r43|mt2r36|-|6|6 B2.1|protein-coding	0	0	0	4.8211624484165	1.01033395014517	0	3.3690436461246	0	0	17.6720745406003	0	0	15.2734401612538	0	0	0	10.7712769224327	0	0	0	0	0	0	0	0.635611760834476	0	1.50117664505689	TRUE	-0.568755654291488	0.898888895231581	1
NM_001001453	chr6	42215328	42216287	+	958	1	Tas2r144|Tas2r40|Tas2r44|mt2r33|-|6|6 B2.1|protein-coding	0	0	0	0	0.464036469795275	0	0	0	0	0	0	0	0	0	0	0	0	0	0	0	0	0	0	0	0	0	0	FALSE	NA	NA	NA
NM_001001488	chr18	64528979	64661000	-	6410	1	Atp8b1|AI451886|FIC1|Ic|-|18|18 E1|protein-coding	0.0834340551524022	0.150844485315918	0	0	0	0	0.115630203143122	0	0.737905519452972	4.99495178352288	2.04918609107524	0	0	0	0	0	0.672154566142447	2.76470605293631	0	0.0814770190333299	1.13389739811577	0.0626213909673742	0	1.27022748591459	0.668995425860104	1.18644917877762	1.64871818739478	TRUE	1.95175792505123	0.336883021862745	0.985445108718698
NM_001001490	chr14	120019585	120042435	-	3726	1	Oxgr1|Cysltr3|Gm299|Gpr80|Gpr99|P2Y15|-|14|14 E4|protein-coding	0	0	0	0	0	0	0	0	0	0	0	0	0	0	0	0	0	0.311884863992006	0	0	0.866974690990888	0	0	0	0	0	0	FALSE	NA	NA	NA
NM_001001491	chr8	72135288	72153142	+	2089	1	Tpm4|2610528G24Rik|Tpm4.2|Tpm4.2cy|-|8|8 B3.3|protein-coding	19.073009031955	34.0201611246123	21.1589428930142	40.7879420799494	12.5554185475197	31.0392629231424	2.8384474950595	28.0653024948493	9.43428749739418	6.13071152367288	14.5406134879223	21.0373990637645	29.6523507865581	10.8063898825412	12.8917350478756	7.68050622120486	11.7561088478442	76.3503552866902	74.1306330673086	127.754327723247	89.3023358525614	117.596317402457	91.3695250182168	55.3758240657581	67.2955346336192	72.4472335067951	74.4623858117737	TRUE	-0.423045415610507	0.337724074217199	0.985623582737213
NM_001001492	chr16	96158406	96192257	-	3157	1	Lca5l|4921526F01Rik|Lcca5l|-|16|16 C4|protein-coding	0.33881044886088	0.918827827882518	0.767175907481208	0	1.68975712916265	0	0	0.672484826002457	0	0	0	0	0	0	0	0	0	0.736194490487307	1.51708909813513	0	0	0	0	0	0	0	0	FALSE	NA	NA	NA
NM_001001493	chr8	85080963	85082339	+	693	1	Wdr83os|-|-|8|8 C3|protein-coding	82.9615029641293	133.247050373111	139.796498696576	110.197998820949	82.7511616309375	66.1412606385089	151.874348491966	106.281341176166	111.480877635875	68.6422316422942	139.787461721455	34.056615698838	50.5952469109858	97.0988736823571	128.098138626267	92.6093939168656	118.748276605175	108.997684286037	56.4413332991385	79.885101518595	51.2753602957468	64.2940056092301	114.711478123367	75.8152440625034	71.5651760346966	97.1219079917554	63.859577916706	TRUE	0.037917173877478	0.893208191699261	1
NM_001001495	chr6	65590398	65634040	+	3759	1	Tnip3|9030611K07Rik|ABIN-3|LIND|-|6|6 C1|protein-coding	82.4484501460063	106.491631939948	90.203886030472	113.712227368079	96.9748574653835	81.3405025061809	80.4483526672371	80.5038800379217	88.2911773455256	51.8356517204218	46.3002122054396	48.4967257264131	63.1168638839281	47.4662830691588	32.7703197521405	35.2599526268367	30.7177676532266	0.309146848426234	32.2779304330725	25.1477659623995	29.5406230754128	14.4159139860647	14.7594901146861	0.817374972740897	0.0991998491681012	0	0	TRUE	-0.18806503906581	0.19335665548962	0.939371996314776
NM_001001496	chrX	160902116	160907052	-	2013	1	Gja6|A530015O12Rik|Cnx33|Cx33|Gja-6|-|X F4|X 73.95 cM|protein-coding	7.4390184891968	3.84267521460521	13.2348324585693	3.51268666551294	12.146091203931	4.99827999227436	2.20920894827843	7.30150611838734	2.34971404853132	7.27105606299207	2.44696029131749	8.08579909186657	10.4508214930889	9.16559965748321	10.1577175683566	5.89122480903796	2.78244610018133	1.44322280580503	3.1723466022935	1.81613206359936	1.20355726476604	2.79167591923108	6.58180612183255	1.14475131241916	0.555726129691345	0	1.96875625581232	TRUE	-0.823689667722652	0.233031932774441	0.96325724459865
NM_001001559	chr7	103250086	103252505	-	1635	1	Usp17ld|Dub2a|Dub4|-|7|7 E3|protein-coding	0	0	0	0	0	0	0	0	0	0	0	0	0	0	0	0	0	0	0	0	0	0	0	0	0	0	0	FALSE	NA	NA	NA
NM_001001565	chr1	75474569	75479471	-	3228	1	Chpf|1700028N03Rik|AI414328|D1Bwg1363e|-|1 C4|1 39.14 cM|protein-coding	5.2188931989149	2.24654542489553	1.5006036802467	0	2.75431807970182	1.55847856636436	2.7553516808454	2.68136577951475	2.93059131331694	3.68409746964915	0	0	2.896530864049	1.07590069891471	3.39895336712485	0	0.533892288596417	2.16000558221973	0	4.36841006322751	0	1.49220489256829	3.97618927568073	1.57052220017952	0.693108239819503	1.76699331690627	2.04621351866491	TRUE	0.0996759293578744	0.916375980029989	1
NM_001001650	chr3	85993612	86002531	-	1179	1	Prss48|Esspl|Gm1019|-|3|3 F1|protein-coding	0	0	0	0	0	0	0	0	0	0	0	0	0	0	0	0	0	0	0	0	0	0	0	0	0	0	0	FALSE	NA	NA	NA
NM_001001714	chr2	25842997	25847248	-	1277	1	Sohlh1|Gm110|Nohlh|-|2|2 A3|protein-coding	0	0	0	0	0	5.25269518373703	0	0	0	0	0	0	0	0	0	0	0	0.455005091321149	0	0	0	0	0	0	0	0	0	FALSE	NA	NA	NA
NM_001001737	chr19	61122427	61140840	-	4899	1	Zfp950|5830428H23Rik|AU016073|BC055757|Gm34518|Zfp826|mszf84|-|19|19 D3|protein-coding	94.157093930792	139.046808489786	89.1122422474486	118.283646706812	120.596628023451	96.7565252039208	107.267488859464	106.673429525762	125.514731447267	100.460681897888	133.558129548153	99.6736899689369	105.089704981646	102.572109880382	52.3253004797511	69.3460887368249	67.7189894286441	24.6696534673113	39.7572929511559	44.0819944159026	40.3051649477207	34.3310687173431	28.3123715763956	39.386361791197	36.5356750053048	24.5276995158686	33.841589851007	TRUE	0.0160445044407069	0.896487600244803	1
NM_001001803	chr18	62592413	62596325	-	313	1	Spink7|EG408198|Ecg2|-|18 E1|18|protein-coding	0	0	0	0	0	0	0	0	0	0	0	0	0	0	0	0	0	0	0	0	0	0	0	0	0	0	0	FALSE	NA	NA	NA
NM_001001804	chr5	107403513	107430031	+	1249	1	Ephx4|Abhd7|Ephxrp|Gm1382|-|5|5 E5|protein-coding	0	0	0	0	0	0	0	0	0	0	0	0	0	0	0	0	2.06974096187658	0	0	0	0	0	0	0	1.19421051408452	0	0	FALSE	NA	NA	NA
NM_001001805	chr7	102965102	102966040	+	937	1	Olfr576|MOR8-5|Olfr576-ps1|-|7|7 E3|protein-coding	0	0	0	0	0	0	0	0	0	0	0	0	0	0	0	0	0	0	5.11147308731335	0	6.46414294016552	0	0	0	0	0	0	FALSE	NA	NA	NA
NM_001001806	chr17	84183928	84187947	-	3529	1	Zfp36l2|Brf2|ERF2|Tis11d|-|17|17 E4|protein-coding	777.364596102642	732.514114158235	776.040658787893	660.51792622369	718.656923109776	777.717164699491	707.585086323217	673.880806993357	767.330782764113	790.623040470906	729.53115255973	855.80736845314	784.24496521067	740.006954950045	537.440905831004	747.206413138917	539.510033666536	262.94227205512	541.736725575527	525.523540466121	603.458974305236	566.445882171246	573.949486736095	304.595779543265	263.687324315281	307.632084424467	308.079391730237	TRUE	0.0528213779474284	0.661184603875425	1
NM_001001807	chr15	98497474	98498406	+	931	1	Olfr279|MOR122-1|Olfr234|Olfr234-ps1|Olfr279-ps1|-|15|15 F1|protein-coding	0	0	0	0	0	0	0	0	0	0	0	0	0	0	0	0	0	0.312052363918962	0	0	0	0	0	0	0	0	0	FALSE	NA	NA	NA
NM_001001808	chr14	52035174	52036109	-	934	1	Olfr221|MOR205-1|MOR205-2|Olfr1514|Olfr221-ps1|-|14|14 C2|protein-coding	0	0	0	0	0	0	0	0	0	0	0	0	0	0	0	0	0	0	0	0	0	0	0	0	0	0	0	FALSE	NA	NA	NA
NM_001001809	chr1	173203358	173204299	+	940	1	Olfr218|MOR267-3|Olfr1405-ps1|Olfr218-ps1|-|1|1 H3|protein-coding	0	0	0	0	0	0	0	0	0	0	0	0	0	0	0	0	0	0	0	1.66681178299035	0	0	0	0	0	0	0	FALSE	NA	NA	NA
NM_001001810	chr2	88864607	88865530	+	922	1	Olfr1206|MOR230-3|Olfr1206-ps1|Olfr1207|Olfr1207-ps1|-|2|2 E1|protein-coding	0	0	0	0	0	0	0	0	0	0	0	0	0	0	0	0	0	0	5.62751750511243	0	0	0	0	0	0	0	0	FALSE	NA	NA	NA
NM_001001881	chr16	21649045	21694665	-	5160	1	2510009E07Rik|AI194952|-|16|16 B1|protein-coding	23.0611890135145	20.0503308417885	31.800147583228	28.7774812812458	19.7289241892688	13.9743578117337	19.6788712198053	22.5659461348658	23.0693194875234	9.57338100968222	21.7966781685991	17.6646503881383	18.3466601734778	20.2339702807959	3.769388982506	7.57074772313304	13.7772146682279	1.40756177717322	0.928188039304769	0	0.156509093925971	0	2.96886810659042	0.238179265312638	0.794925302955779	0	0.896051175731634	TRUE	-0.255100738420123	0.273806680377516	0.976012387332673
NM_001001882	chr2	181319724	181356616	+	4403	1	Rtel1|AI451565|AW540478|Rtel|-|2|2 H4|protein-coding	43.1202280722346	26.1327878614875	40.0178590118209	50.186224290807	32.3086577743447	35.0390438886079	40.0643028187791	47.7357313134876	20.4109727944986	31.9958255967475	41.5791516319225	41.5882415816905	41.5419956552919	51.6159267336651	68.3006250475362	36.2816680978997	54.602521214785	59.7801045270383	64.0877687551767	61.6804905386998	65.0214773543641	55.7934833190397	63.5677577001212	57.4656839042914	65.6351307273999	51.9042548355066	62.556413998419	TRUE	-0.0436929964767932	0.827165143841882	1
NM_001001883	chr1	53806874	54195034	-	11148	1	Hecw2|A730039N16Rik|D030049F17Rik|Gm971|Nedl2|mKIAA1301|-|1|1 C1.1|protein-coding	0.239869166454475	1.08417782435755	0	0.380572564998791	0	0	0	0	0	0	0	0	0.314518354048378	0.233652277724482	0	0	0	0.0521206944399988	0.716040288663529	0.140545665232412	0.90552893417879	0	0	0.0413416647273013	0	0	0.236999542097249	FALSE	NA	NA	NA
NM_001001884	chr15	99422034	99457748	-	4839	1	Nckap5l|C230021P08Rik|Cep169|-|15|15 F1|protein-coding	16.7992288935913	21.3803899862841	15.8912348196739	24.1107938110517	17.0873590576318	15.7099620780805	18.3803993092973	21.5992201383224	9.77469390306581	26.277283320645	18.1529663190454	14.1273397400486	8.45345259920067	10.3619642792718	19.7879888976232	24.7955230538889	10.0612051434999	12.6078441144444	12.5369643002603	14.4624655359554	9.42935756213632	8.62697335699325	16.2568672983655	7.84160563200722	8.93893346366099	4.08624964114649	10.1691610714951	TRUE	-0.150494587727685	0.541748904512466	1
NM_001001885	chr19	5079337	5085477	-	3941	1	Tmem151a|AW125688|Gm961|Tmem151|-|19|19 A|protein-coding	0	0	0	0	0	0	0	0.0414388108385173	0	0	0	0	2.37249470417411	0	0	0	0	0	0	0	0	0	0	0	0	0	0	FALSE	NA	NA	NA
NM_001001892	chr17	33996012	34000333	-	1636	1	H2-K1|H-2K|H-2K(d)|H2-D1|H2-K|K-f|-|17 B1|17 17.98 cM|protein-coding	1693.8446814851	1645.99824277933	1749.86165634675	1611.08160791522	1782.26367161427	1710.74840008193	1734.72798693303	1400.01693645612	1726.99961051566	1667.42237618516	1948.51403126702	1746.0655451548	1689.54415135545	1426.43273076465	1616.26465406359	1484.72464232512	1458.99447800189	796.978685592169	1222.24663390847	1315.56550045661	1261.4843434985	1217.45859541107	1306.39221201503	708.593505349458	705.782884813806	791.194803154749	675.456083104695	TRUE	0.0106767379312698	0.923582697325457	1
NM_001001932	chr10	95940663	96045518	+	7805	1	Eea1|A430109M19Rik|B230358H09Rik|ZFYVE2|-|10|10 C2|protein-coding	75.1683646379254	91.1165435577949	80.91349252193	73.4735685711273	68.8606339678697	55.2170653316936	58.0226581565751	63.5874650007507	63.0259238293567	45.3585688325494	59.3233466039305	74.1367286972478	71.1282955452648	67.9973032523737	52.5236576063301	47.3700029130234	44.3823530846171	44.6296451274126	36.8694603235948	41.7881068105414	44.0784151062541	42.6860456583883	44.4008651519833	50.1915882924999	54.3213925620793	43.2143401812977	51.1996441914344	TRUE	-0.320721257447672	0.01388548967106	0.521238776939848
NM_001001979	chr18	57133090	57297467	+	7487	1	Megf10|3000002B06Rik|Gm331|-|18|18 D3|protein-coding	0	0	0	0	0	0	0	0	0	0	0	0	0	0	0	0	0	0.0388033592638645	0	0	0	0	0	0.0820759322167232	0.0249026467892943	0	0	FALSE	NA	NA	NA
NM_001001982	chr2	118754145	118762661	-	4703	1	Ccdc9b|A430105I19Rik|Gm353|-|2|2 E5|protein-coding	0.73916221729212	0	0	0	3.40286833304262	0	0	0.97229213234291	0	0	0	0	1.61532560571646	0.969237143552395	0	6.2298094170795	1.46579145871931	0.494187966504025	8.99570717233923	7.60691832920469	2.31818487835066	2.38981230083443	4.66594669182033	2.05792354794366	1.54611918859162	0.970249530422867	0	TRUE	-1.49864199511811	0.394132893795406	0.993835247796875
NM_001001983	chr16	17280351	17406314	-	6374	1	Pi4ka|Pik4ca|-|16|16 A3|protein-coding	91.7084776945246	95.1895202657806	90.0545840226871	116.926173887545	93.7356581044629	84.2758572769132	78.840061226223	102.024133620195	80.2675811217737	56.833501318854	61.1788059970322	85.0352309295862	76.3703262970868	99.6432755779233	75.3477484862017	74.6401948973283	77.3287781566553	72.2883449611493	80.7759500160583	60.510619790507	74.3730035729923	77.9001654560362	55.6682597016411	76.3307747008324	68.8276925245424	63.1773019366684	76.7875169994273	TRUE	-0.115585283867925	0.360999299131894	0.98844294155275
NM_001001984	chr19	4316147	4397077	-	7242	1	Kdm2a|100043628|5530401A10Rik|AA589516|AW536790|Cxxc8|Fbl11|Fbl7|Fbxl11|Gm4560|Jhdm1|Jhdm1a|lalina|-|19|19 A|protein-coding	154.048390540888	156.145392149731	159.441627527753	172.919204009209	159.722608787931	177.911597658361	142.363261058692	175.216990721958	165.895262695686	156.633427057061	181.829895759483	167.666781616375	153.47713941801	159.485230891764	155.152480290697	136.204462972522	161.762507329989	130.898813848151	167.264816445	172.791133670358	156.789176480139	141.782542251591	158.594023820649	123.906004170916	129.369198490751	117.196014738145	123.767267499388	TRUE	0.100732770702779	0.399066244702296	0.993835247796875
NM_001001985	chr5	33995984	34005916	+	6524	1	Nat8l|1110038O08Rik|Shati|-|5|5 B2|protein-coding	1.84446299882821	5.33551094903454	3.89802737111294	5.7444056967644	1.29466459583286	7.88253169024833	4.089948754952	6.63354440241694	6.28343214142817	5.328327736842	4.53010214569783	0.748469354932284	7.5241429419127	9.04983549258796	2.98130704318378	0	3.16996500476254	11.4890180423983	8.38129328562906	9.60639531582424	2.84710289195804	7.19867636171086	7.107926890155	15.1176658450813	12.9746377829854	19.5257636729624	14.6297993704349	TRUE	0.852125894702262	0.0625220442372856	0.799258958871754
NM_001002004	chr11	78261754	78290625	+	7402	1	2610507B11Rik|AU022687|D11Bhm178e|D11Bhm179e|E1|Kiaa0100|mKIAA0100|-|11 B5|11 46.74 cM|protein-coding	191.577248890377	181.639115954031	195.259819960304	188.621521747964	175.608652647766	183.203415570203	175.334097995153	187.866476651823	143.032414480961	158.932667769494	149.950202688523	183.503343363597	187.344247044493	200.904941922103	166.015131658585	143.627081423656	196.508137747273	212.807823680624	182.575414950954	197.526128582032	207.297373257258	188.933863347126	179.609832002129	218.338501331042	221.332346093769	191.618274453849	221.882912765597	TRUE	-0.060730707611638	0.609421698050689	1
NM_001002005	chr15	89059726	89070907	+	3407	1	Panx2|-|-|15 E3|15|protein-coding	19.621818811524	23.2717576670834	22.7482180444325	33.3108787894701	16.9624602137668	4.92199277196374	20.6671594376296	23.5834147135843	36.5588470791302	13.4251502924155	25.5418986909668	33.2031580055461	21.6117589755086	15.8640089625785	11.8568393814259	10.6471079975631	17.4515552133339	0	1.40576762043223	1.60957169534437	2.48889424975319	0	0	0	0	0	0	TRUE	-0.0553722788594041	0.904751428283911	1
NM_001002011	chr3	88481148	88503352	-	3159	1	Lmna|Dhe|-|3 F1|3 38.84 cM|protein-coding	8.12630265567937	6.88684580395325	3.83345099702149	6.93897391541639	6.89547323999045	4.77755822623375	4.22330257633853	6.20362216579665	2.9946023296572	8.68746192711481	7.53646728533507	4.63724033388245	2.95979791995891	6.18413008564227	58.2549443450193	46.5943522534162	49.9181684534394	0.827694446748016	0	0.165326904717836	1.02258553296361	5.71799310684998	4.06303861408591	0	0.118041226028139	0.24074514833696	0.418181528220977	TRUE	-0.448639050875183	0.410712990674376	0.996471649162014
NM_001002238	chr19	56826209	56870012	+	4887	1	Tdrd1|MTR-1|-|19|19 D2|protein-coding	0	0	0.247797661133433	0	0	1.14379847036904	0	0	0	0	0	0	0	1.06599369432066	0	0	0	0.17834300233797	0	0.320606317988732	0	0	0	0.125742276346758	0.381514459814705	0	0	FALSE	NA	NA	NA
NM_001002239	chr18	75000477	75003381	+	766	1	Rpl17|-|-|18|18 E2|protein-coding	78.5461919344335	25.2457741742829	67.9796975303404	62.7716189976596	49.9099695476412	38.6757683562344	47.4129118867144	67.1576519022167	29.8453561817043	20.3021221876348	84.6677010982041	53.1224333287448	28.9898875577437	64.325448150616	34.5066780121758	62.8377708724424	49.4972516539989	53.0977873540437	34.3890033361219	38.5223558723315	56.9317153153168	62.8829946894311	54.5923118492225	50.1389119212309	53.305090751967	28.7923025904664	52.5999753959883	TRUE	-0.233444627238519	0.549062341557238	1
NM_001002267	chr9	123259057	123260789	-	1730	1	Tmem158|2310037P21Rik|Ris1|-|9|9 F4|protein-coding	16.3844228652749	3.91236535036142	12.5998665082448	27.998041656122	15.1608493328142	7.10834385799173	28.7050308346108	12.6494724687607	17.771580039311	17.9785267002638	8.5417301729863	6.58595346840993	3.37789076197622	21.957236445698	1.72966181856211	0	9.71282774508384	1.0075864189892	11.9966962767946	8.45288750063702	4.90153913809776	13.9214953560995	7.17982788470859	1.06561127949122	1.72435714692667	0	1.9090107625001	TRUE	0.157992866479856	0.736277461741291	1
NM_001002268	chr10	14402585	14545036	-	6478	1	Adgrg6|1190004A11Rik|AI449247|AW045736|DREG|Gm222|Gpr126|-|10|10 A2|protein-coding	3.96279562971459	0	2.43019963097687	7.64082553314955	1.02936154229054	0	1.37299710184763	1.53780975060056	0	0	0	0	0	0.0670154263680282	0	0	0	1.34541872865956	0	0	0	0.805532650403102	0	0.853739200456847	0.748317232061995	0.410898229791232	0.815705741062097	TRUE	-1.92766445091055	0.050948861376192	0.759093986498308
NM_001002764	chr11	74925854	75164448	+	5796	1	Smg6|AI317223|AU041178|-|11|11 B5|protein-coding	158.662825866029	154.729459530124	138.210492223591	155.365203953629	142.123098038709	161.732215667891	149.491139563548	159.168424258792	143.901336948349	138.891472052134	137.534071356564	135.498866432971	149.925082196195	168.602048474674	155.742180022531	148.761498073453	146.962142689092	89.0208511794326	133.384592791121	144.17327591543	141.076908422401	151.11483770395	151.299140473178	99.8725602562497	99.2384867905127	107.92317152486	79.2598476398051	TRUE	0.0900257048433797	0.445338960271827	1
NM_001002787	chr4	43983504	43985533	+	2027	1	Ccin|4933417A14Rik|-|4|4 B1|protein-coding	0	3.3391179359276	0	0	0	0	0	0.966810183608861	0	0	0	0	1.15318224335843	0	0	0	2.97578444823005	0.859952888431831	0	1.54593298077053	0	0	2.0426084921141	0	0	0	0	TRUE	-0.929811837702493	0.657341382636386	1
NM_001002791	chr2	152485666	152490138	-	621	1	Defb22|9230002F21Rik|-|2|2 G3|protein-coding	0	0	0	0	0	0	0	0	0	0	0	0	0	0	0	0	0	0	0	0	0	0	0	0	0	0	0	FALSE	NA	NA	NA
NM_001002846	chr9	20637749	20644767	-	2092	1	Fbxl12|3110048D16Rik|Fbl12|-|9|9 A3|protein-coding	38.9860778025105	43.9085799871551	53.5450828017283	73.8538173662783	63.3245638351025	39.0106355738647	50.3101928799869	66.1203964755561	90.816111018654	47.6635190061404	51.4078051068591	64.1887605011477	61.4543606122443	44.4086756455959	51.7313849033145	50.6853391679844	53.9593604909631	22.7750492985673	44.8343218794201	33.5779180566397	40.1477247439929	29.3569200590023	42.5515771465481	30.3285772420206	31.5496774593939	43.4423584463559	19.7334406018473	TRUE	0.228156402750766	0.35648972923475	0.987560938854458
NM_001002894	chr7	107166990	107198103	+	3269	1	Nlrp14|4921520L01Rik|GC-LRR|Nalp-iota|Nalp14|Nalp14l|-|7|7 E3|protein-coding	1.06340774179408	0	0	0	0	0	0	0	0	0	0	0	0	0	0	0	0	0.355485776455862	0	0	0	0	0	0	0	0	0	FALSE	NA	NA	NA
NM_001002895	chr17	27563769	27565727	-	630	1	AI413582|AI854251|Smim29|-|17|17 A3.3|protein-coding	30.5607024872513	13.0456536229172	30.7552297132467	88.6685749772263	55.7447747730889	41.7012582318403	22.3533372076204	35.2542985364844	1.2513159734639	30.492991364173	29.9713795046847	18.0852373021416	44.5238172816675	9.99178732408772	18.2072073440705	0	51.9756854669769	59.9487263573206	26.6080571267367	42.6933113304566	51.2753602957468	19.1144341000414	28.2596506001837	50.9646918420162	51.4946417031613	62.77257782066	47.1798374160738	TRUE	-0.676749268558276	0.246678317297455	0.965577676945183
NM_001002896	chr9	103424924	103480248	-	1481	1	Bfsp2|AI448593|CP49|-|9|9 F1|protein-coding	0	0	0	0	0	3.01944260618149	4.00372506224126	0.220540652956917	4.25836090901962	0	8.31487350847755	2.74758838148673	7.10246578851719	4.69008434314206	4.71442822930164	6.59437175073709	2.327352204712	3.33480942859244	3.23392996813816	13.2241988184582	17.1768994778713	11.3834779718005	7.82783845904309	0.311193030641428	0.881244304915681	3.59459653286644	0	TRUE	5.49183227648411	0.00504030537451766	0.352140253868328
NM_001002897	chr5	24384181	24392143	-	3886	1	Atg9b|Apg912|Apg9l2|Apgdc2|Gm574|Nos3as|eONE|sONE|-|5 A3|5 11.49 cM|protein-coding	2.40844445103467	0	1.55814098038997	0.454904674323053	2.05914690817028	2.30148970651302	0	0.756455574694478	1.21718331952999	0	4.64771330679732	1.2565656385945	3.30835106538381	2.79288427696916	0	1.07708233543581	4.10228765959867	3.58852188337894	1.4379032415375	1.88156142255559	1.14300774205328	5.7845019304294	1.70473182234289	3.47891278928084	4.03023000179143	2.54417936354965	5.18419726625412	TRUE	-0.271895002923683	0.867395847005833	1
NM_001002898	chr3	15371827	15426427	-	1224	1	Sirpb1a|9930027N05Rik|SIRP-beta|Sirpb|Sirpb1|-|3|3 A1|protein-coding	0	0	0	0	0	0	0	0	0	0	0	0	0	0	0	0	0	0	0	0	0	0	0	0	0	0	0	FALSE	NA	NA	NA
NM_001002900	chr15	100364585	100383955	+	500	1	Higd1c|Gm921|HIG1-4|Yghl1-4|-|15|15 F1|protein-coding	0	0	0	0	0	0	0	0	0	0	0	0	0	0	0	0	0	0	0	0	0	0	0	0	0	0	0	FALSE	NA	NA	NA
NM_001002929	chr11	115564444	115583924	+	2138	1	Nup85|Pcnt1|frount|-|11|11 E2|protein-coding	109.563977813275	130.700608326888	96.8563171482712	88.8013925250898	74.2297740359228	104.84036449963	66.5614609973355	113.813108857226	70.4260295074421	93.7039070451901	110.203057067598	74.6079480846064	66.9653414155108	110.7650588927	191.27675832649	150.742156489136	174.113812179268	207.495409955407	191.159849142505	191.392299665508	188.67617814157	180.237133515825	174.484145911005	226.055294571771	212.695078658287	242.062546776141	223.364973959541	TRUE	-0.102090659071316	0.577289844534597	1
NM_001003393	chr7	18176494	18181862	+	569	1	Igfl3|Gm580|Igfl|Rprc483|-|7|7 A2|protein-coding	0	0	0	0	0	0	0	0	0	0	0	0	0	0	0	0	0	0	0	0	0	0	0	0	0	0	0	FALSE	NA	NA	NA
NM_001003405	chr6	41311232	41314710	-	794	1	Try5|1810049H19Rik|Tc|Tesp4|-|6|6 B1|protein-coding	0	0	0	0	0	0	0	0	0	0	0	0	0	0	0	0	0	0	0	0	0	0	0	0	0	0	0	FALSE	NA	NA	NA
NM_001003666	chr13	67292451	67306412	-	2110	1	Zfp457|Rslcan-6|-|13 B3|13 34.54 cM|protein-coding	0	0.229126339069914	0	1.00536088971719	0	0.529833471534928	0	0	0	0	0	0	0.553910049120271	0.10287344360476	0	0	0	0.550750238499628	0	1.4851213990625	0	0	0.392451887536994	0.0728083536145268	1.41380941430481	2.88346511316192	1.7217286639989	TRUE	-0.978296306891315	0.881975463092046	1
NM_001003667	chr15	101858731	101869705	-	2920	1	Krt77|4732484G22Rik|CK-1B|K1emb|K77|Krt239|mK1b|-|15|15 F2|protein-coding	0	0	0	0	0	0	0	0	0	0	0	0	0	0	0	0	0	0.497467039055742	0	0	0	0	0.567173618289766	0.0526115157967985	0	0	0	FALSE	NA	NA	NA
NM_001003668	chr15	101431490	101438804	-	1815	1	Krt87|K83|K87|Krt2-25|Krt83|-|15|15 F2|protein-coding	0	0	0	0	0	0	0	0	0	0	0	0	0	1.19593920664487	0	0	0	0.800332646855519	0	1.15100317796946	0	1.76926993322697	3.19367183411648	0	0	0	0	TRUE	0	1	1
NM_001003670	chr15	101624028	101628252	-	1712	1	Gm5414|EG406223|Kb14|-|15|15 F2|protein-coding	0	0	0	0	0	0	0	0	0	0	0	0	2.04804358115147	0	0	0	0	0.169696700238641	0	0	0	0	0	0	0	0	0	FALSE	NA	NA	NA
NM_001003671	chr18	37090136	37187657	+	5290	1	Pcdhac1|CNRc1|-|18|18 B2-B3|protein-coding	0	0.0913906569825176	0.45784013987111	0.401004059981713	0	0	1.40111455982498	0.123486089614062	0	0	0	0	0	0.328261574300255	0	0	0	0	0	0	0	0	0	0	0	0	0	FALSE	NA	NA	NA
NM_001003672	chr18	37143678	37187663	+	5713	1	Pcdhac2|CNRc2|-|18|18 B3|protein-coding	0.60848589321282	0.0846239410883105	0.423940896187323	0.495084071953617	0	0	1.29737371284336	0.114342974629509	0.551954534067746	0	0	0	0	0.797885924405201	0	0	1.20665451257779	0	0	0	0	0	0	0	0	0	0	FALSE	NA	NA	NA
NM_001003685	chr6	55376295	55388530	+	1583	1	Ghrhr|Ghrfr|lit|little|-|6 B3|6 27.38 cM|protein-coding	0	0	0	0	0	0	0	0	0	0	0	0	0	0	0	0	0	0	0	0	0	0	0	0	0	0	0	FALSE	NA	NA	NA
NM_001003817	chr11	98412484	98437716	+	4969	1	Erbb2|Erbb-2|HER-2|HER2|Neu|c-erbB2|c-neu|l11Jus8|mKIAA3023|-|11 61.75 cM|11 D|protein-coding	0	0	0	0	0	0	0	0	2.06244270933173	0	0	0	0	0	0	0	0	0	0	0	0	0	0	0	0	0	0	FALSE	NA	NA	NA
NM_001003893	chr4	148602544	148615480	+	3046	1	Masp2|MASP-2|MAp19|-|4|4 E2|protein-coding	0.0877892799617364	0	1.19269911683429	1.6249923770106	0	0	3.89331373419521	2.25181708720061	0	0	0	2.67181772355998	4.60440001435498	1.85280273018947	3.11085489035548	0	2.82896307877419	0	0	0.342920349312964	0.530260620261334	0	0	0.100870404548031	0.61210149872438	0	0	TRUE	1.37313002169342	0.366050876706445	0.988994382479434
NM_001003910	chr10	86705811	86776843	+	4347	1	Ttc41|AI449705|AU041509|Gnn|-|10 C1|10 43.07 cM|protein-coding	7.07423668686373	4.00378116304363	5.15372961680311	3.74129008342727	1.22718271377191	5.27212947118549	10.2303602780871	8.5656224065627	3.44565268055277	1.26264974592849	0	5.99096887855621	3.22636357113533	4.64385917611273	0.344181613309461	2.24666771631967	3.96458317825911	3.20795860106063	6.42706693882529	3.72447629448194	2.13647334565612	5.44807541981855	10.8581063984528	3.03929235033173	3.04524367893091	2.18689304001742	2.65908906531817	TRUE	0.73363662823209	0.157642679546143	0.9107617035649
NM_001003915	chr2	110597299	110649345	+	5087	1	Slc5a12|AI315119|D630015G19|SMCT2|-|2|2 E3|protein-coding	0	0	0	0	0	0	0	0	0	0	0	0	0.689257049524537	0.0426701328889411	0	0	0	0.114220857404582	0	0	0	0	0	0	0	0	0	FALSE	NA	NA	NA
NM_001003918	chr16	8688722	8738342	-	5394	1	Usp7|2210010O09Rik|AA409944|AA617399|AU019296|AW548146|C80752|Hausp|-|16|16 A1|protein-coding	222.342708237684	234.378743931982	220.465220782318	221.412377034063	220.542752365392	207.879583020674	219.856018434531	226.739198641234	180.348176509141	186.553339825307	214.903357613027	232.804681511717	221.659521380716	259.236119208553	275.34031360533	185.713701894176	253.446508527097	227.612290121792	235.66924902296	237.702481251195	208.184949710227	242.002768550246	213.619623874918	236.220048775389	243.444567777181	232.073770530176	225.499330445643	TRUE	-0.0471278102258359	0.684383280730447	1
NM_001003920	chr7	4690928	4715997	+	2975	1	Brsk1|Gm1100|SAD-B|SADB|-|7|7 A1|protein-coding	3.14595466780528	10.8879295980886	14.6539623927822	17.8261468680946	18.8278703179994	6.20038733159278	3.98622979306171	6.91667379591233	3.70978382721063	15.6821098444318	13.2456633718914	2.18846569034318	6.2857153809413	5.10736390602455	10.3934748828556	7.50349258129489	6.8067228955205	0.0976540338852281	8.04949627363464	9.47981693048632	3.66468016231367	5.93671835577755	2.0875802084951	0.0516388659249249	0.376025781199555	0.25563493230133	0.444045528621871	TRUE	-1.21920691358673	0.0155120276045182	0.52415657244984
NM_001003934	chr19	7425895	7483291	-	5027	1	Rtn3|RTN3-A1|-|19|19 A|protein-coding	143.836526924282	129.447493642112	136.106574701986	133.698465564402	120.444187317087	134.21165608723	126.947333886796	136.216493393019	125.455192087887	83.3446790021358	92.9229154828651	115.267754756438	124.500842262033	134.503906725448	111.807537440115	130.165053851281	120.247475808021	241.744241223827	165.380693241474	149.813012108465	159.685976349724	156.185497333061	169.83166116309	247.811856427495	255.394461567101	231.921194524243	251.94802773712	TRUE	0.0321801232876476	0.791553010775038	1
NM_001003947	chr4	115106323	115134079	-	3971	1	Cyp4x1|A230025G20|CYPIVX1|CYP_a|Cyp4a28-ps|-|4|4 D1|protein-coding	0.538717999019792	1.58270850684657	2.13470415253428	0	1.9031221221571	0	0	0.493509000799587	0	0	0	0	0.588642761845264	0.109324082601885	0	0	0	0.2926424082685	0	0	0.711799102569389	0	0	0	0	0	0	TRUE	-2.66435503395904	0.0529597410479209	0.765508439179503
NM_001003948	chr1	84036293	84284645	-	2662	1	Pid1|5033414K04Rik|NYGGF4|P-CLI1|-|1|1 C5|protein-coding	0	0.363228080719398	0	0	0	0	0	0	0	0	0	0	0	0	1.49878033864886	0	0	0	3.7483175892285	3.5314870233154	5.00570407845875	15.9837454194936	7.46572636546709	0.923369653653804	0.420239180717009	0	0	TRUE	-1.46667029318693	1	1
NM_001003951	chr8	93499063	93535840	-	2161	1	Ces5a|1700081L16Rik|1700122C07Rik|BB081581|Ces7|Gm503|cauxin|-|8|8 C5|protein-coding	0	0	0	0	0	0	0	0	0	0	0	0	0	0	0	0	0	0.268876215463724	0	0.84587548450382	0	0	0	0	0	0	0	FALSE	NA	NA	NA
NM_001003952	chr6	41968140	41973090	+	544	1	Sval3|-|-|6|6 B2.1|protein-coding	0	0	0	0	0	0	0	0	0	0	0	0	0	0	0	0	0	0	0	0	0	0	0	0	0	0	0	FALSE	NA	NA	NA
NM_001003953	chr5	122870676	122989099	-	5144	1	Kdm2b|Cxxc2|Fbl10|Fbxl10|Jhdm1b|PCCX2|-|5|5 F|protein-coding	53.4916261702156	73.1199874981316	65.3283319719375	69.8306266504703	56.3461515586403	84.8676007073409	71.4677376876199	75.1151431600964	59.7683387791759	64.3767274912361	50.4319277147934	55.3737339635944	75.7733656522547	58.3166833243297	71.065540937676	101.302483176554	80.7426979255454	82.7396772812074	77.9775391107224	87.8737728283737	87.2897220275767	68.8253398913231	75.740391448637	81.202969953026	81.3708265101471	75.9183319919869	77.1074831175996	TRUE	0.25600825292931	0.0801671635878572	0.831700807523521
NM_001003955	chr6	85334962	85374634	-	6116	1	Rab11fip5|9130206P09Rik|C75969|D6Ertd32e|GAF1|RIP11|-|6 C3|6 37.35 cM|protein-coding	37.6012567391377	38.8915361535741	43.7586927012685	61.1027423018734	44.1930245818893	36.7409538281031	40.3558105812767	47.9570626082759	49.3672385933788	37.8420216569773	32.2153764972015	42.0490638385306	40.0348540980004	37.7624257407505	34.5743824163855	29.997752733198	33.4621094712593	11.8279376964241	19.5775436674812	20.4517842110649	22.9758215975301	16.7360684443626	18.2782734082591	10.2232880695793	12.7427201932283	7.83394002396612	8.47786810337886	TRUE	0.011069908580352	0.943708296332931	1
NM_001003961	chr2	153649449	153687730	+	4298	1	Dnmt3b|MmuIIIB|-|2|2 H1|protein-coding	90.587098577846	85.4879007288306	104.672343797069	86.1258382478872	73.5395237234561	106.124485568867	116.058772044022	99.0197257466354	89.3243959559003	117.06243776381	84.9988492538326	88.2381168510722	87.9689834524803	77.2194683627828	58.597760500496	71.2522459464115	53.2298561732133	40.2186707145392	122.29924814767	132.20736363424	114.805865743612	105.907662554301	103.942681228083	44.0002665802485	49.6264209607014	42.467040870905	43.9525521205118	TRUE	0.272904987388913	0.0528978598563607	0.765508439179503
NM_001004025	chr4	49678747	49681983	-	2981	1	Ppp3r2|CaNB2|CnB2|-|4|4 B1|protein-coding	0	0	0.406235213002042	0	0	0	0	0	0	0	0	0	0	0	0	0	0	1.16948977178888	0	0	0.541822827680652	0	0	0	0	0	0	FALSE	NA	NA	NA
NM_001004061	chr18	50278369	50283020	+	1337	1	Fam170a|Gm93|Znfd|-|18|18 D1|protein-coding	0	0	0	0	0	0	0	0	0	0	0	0	0	0	0	0	0	0	0	0	0	0	0	0	0	0	0	FALSE	NA	NA	NA
NM_001004062	chr8	70382358	70439573	-	5658	1	Crtc1|AI413414|Mect1|R74955|TORC1|mKIAA0616|-|8|8 B3.3|protein-coding	71.884897353695	66.9900945816568	77.6932383695915	97.1674133146745	78.8053338420052	57.5966815428828	77.8131183590603	80.4717683984969	77.1888124882239	79.5469339934947	56.0071931082518	65.1586359851813	69.0963137360979	70.819765861993	28.0298148009827	38.8372132668675	50.7152381077426	21.7197379978823	50.0840948037727	46.8914788861526	46.1743319418287	46.9651578046616	40.1011195229123	16.318310587154	17.9262437932532	14.046253979468	19.4956627569425	TRUE	-0.0455600001222534	0.760697604925938	1
NM_001004066	chr12	116047724	116063207	+	4673	1	Zfp386|Kzf1|mKIAA4205|-|12|12 F2|protein-coding	53.6185661282585	66.316213322373	66.6004071644522	78.2308319969888	75.3437138768646	52.63186336112	67.8855445579055	69.9302412545919	39.8128951283143	40.1309430536409	85.0293828428667	63.9156203819533	85.5366080989022	61.5468499803141	41.7289087641761	47.3220914435633	49.7880551090406	27.0439817251703	74.8191462968801	60.6313338138192	48.4759538554617	53.2569937903999	57.5026418012288	42.9020847625252	35.9087320479995	25.958050677003	28.3402104915299	TRUE	-0.180211205958396	0.257153313899245	0.971918260191824
NM_001004139	chr7	39517766	39540415	+	5958	1	Zfp619|3000002G13Rik|-|7|7 B3|protein-coding	25.3582532597094	25.3169606472819	26.8295244099697	22.2527639025602	19.250270228345	14.9172399601589	17.4163384190396	23.6824681833856	16.6716116101988	22.877420509878	17.7749610486867	22.4016534558249	29.6208930430026	19.4547874869465	21.1775674545835	13.6989036811546	10.196374931608	11.068850358097	18.7569385586261	17.0495243529219	15.9945043822836	19.0663111541702	19.6663977513398	13.2275841226875	13.2996978041901	13.0836987527084	11.1416635187002	TRUE	-0.322142953837406	0.120177477579497	0.876214031442266
NM_001004140	chr8	22168152	22185819	-	2590	1	Ckap2|AI461656|AW228814|LB1|-|8|8 A2|protein-coding	20.2361408361529	12.319742848987	15.429566258166	9.96497669518263	0	25.4667833480244	4.0064302818779	14.313301253982	18.2624493424461	32.4944618398137	4.7545666664306	0	10.3788628122806	20.3653670808759	20.4108998898276	24.5099303700659	25.4518203726982	52.1591309366708	62.4107903648361	65.8379928336641	91.0484100386639	83.6902249785595	82.9672080160014	53.0868476383603	59.7491415847492	59.1673959863653	64.3941024192359	TRUE	0.472514392850168	0.430622859865668	1
NM_001004141	chr4	96294509	96348680	-	1923	1	Cyp2j11|AI314783|Cyp2j11-ps|-|4|4 C5|protein-coding	0.139056758587337	0	0	0	0	0	0	0	0	0	0	0	0	0	0	0	0	0	0	0	0	0	0	0	0	0	0	FALSE	NA	NA	NA
NM_001004142	chr11	71091197	71144704	-	4790	1	Nlrp1a|CARD7|DEFCAP|Gm14|Gm15|NAC|Nalp1|Nalp1a|Nlrp1|PP1044|-|11 B4|11 43.21 cM|protein-coding	2.5121663057109	3.02791174595523	3.91864324308264	10.5548900923579	6.49651057713386	2.80070636727858	5.10631667450201	5.8982653774583	5.43107705392787	5.15643486534032	8.39808010628681	6.62621951258005	7.07594069011887	7.52243264238063	4.47701957838677	1.45634723573541	5.57677803082111	21.8345449459456	36.8291062109112	23.3875615730233	17.87144342667	22.7098631447464	25.9313199176323	26.5236728197789	26.5851143167678	14.8451047716636	17.4437352951705	TRUE	-0.0659188757876645	0.928784072746515	1
NM_001004143	chr11	61151781	61175059	-	4427	1	Usp22|AI427806|-|11|11 B2|protein-coding	102.625489801468	130.938430980254	127.06201500926	111.727835130911	114.375189169811	104.799792037398	98.6132088693982	128.486551003239	103.994617790115	75.629782059774	102.178970619629	71.5116509993196	121.17830211712	121.549377169411	82.6880193677639	77.054815760908	84.5741101928532	90.8246485473319	133.070337652124	155.488777515429	162.538954115719	115.606273555141	132.993053128953	88.4553243724497	93.7495042589743	80.3976770370775	86.4626205007018	TRUE	-0.045694137152186	0.708065841547523	1
NM_001004144	chr11	77493412	77507774	+	3628	1	Git1|Cat-1|p95Cat|-|11|11 B5|protein-coding	108.127016896907	121.130657958298	99.9698614671297	114.115019290799	98.5159146095244	87.6671399655622	141.373540431645	125.318639521675	109.731581300314	113.214055588592	85.3087381496294	95.1119977190907	120.96629037162	102.787810253137	88.3893104718077	80.3728655549653	124.695047062341	94.0909267365078	115.951869673018	95.4419734835767	86.9246676072088	96.3677271565206	109.671804972111	78.760657275516	76.3154583846465	78.7136103391592	76.7387598104332	TRUE	0.14987027701375	0.289713000273114	0.979092786579146
NM_001004147	chr11	35797380	35798884	-	1502	1	Fbll1|AI595406|-|11|11 A4|protein-coding	0	0	0	0	0	0	0	0	0	0	0	0	0	0	0	0	0	0	0	0	0	0	0	0	0	0	0	FALSE	NA	NA	NA
NM_001004148	chr11	72241994	72266604	-	3255	1	Slc13a5|Indy|NaC2/NaCT|Nact|mINDY|-|11|11 B4|protein-coding	1.23228639061497	0	0	0	0	0	0	0.652237971026039	0	0	0	0	0	0	0	0	0	0.357014747537393	0	0	0	0	0	0	0.458239303253939	0.70093449179397	0	FALSE	NA	NA	NA
NM_001004149	chr13	99184823	99247032	+	2751	1	Zfp366|DC-SCRIPT|Znf366|-|13|13 D1|protein-coding	0	0	0	0	0	1.01594749630925	0	0	0	0	0	0	0	0	0	0	0	0.105605507382244	3.48197039826435	2.84769733916927	1.46780611533626	12.4024954084238	3.01008172556546	0	0.135547885504505	1.79692493761431	0	TRUE	3.27729757396071	0.196744171118195	0.939824619520425
NM_001004151	chr16	23429133	23433960	+	3116	1	Rtp1|Gm1766|Gm604|-|16|16 B1|protein-coding	0	0	0	0	0	0	0	0	0	0	0	0	0	0	0	0	0	0.186470315024746	0	0.838041867785052	0	0	0	0	0	0	0	FALSE	NA	NA	NA
NM_001004152	chr7	18718090	18727248	+	1864	1	Psg22|AA408604|cea9|-|7|7 A3|protein-coding	0	0	0	0	0	0	0	0	0	0	0	0	0	0	0	0	0	0.311717543786002	0	0	0	0	0	0	0	0	0	FALSE	NA	NA	NA
NM_001004153	chr7	3154659	3169203	-	3434	1	AU018091|-|-|7|7 A1|protein-coding	0	0	0	0	0	0	0	0	0	0	0	0	0	0	0	0	0	0	0	0	0	0	0	0	0	0	0	FALSE	NA	NA	NA
NM_001004154	chrX	153139958	153171943	+	2268	1	Rragb|-|-|X|X F3|protein-coding	54.2358145992886	46.8961404745388	46.4532115460496	61.1077380293121	62.9186803873472	55.7002621772808	70.2626827432512	66.3178287420386	32.6732504182241	82.2826751096731	39.8170500666102	40.1894162269813	64.4152449098199	52.2558992236771	42.4395050411305	51.6733574753525	39.7036486206074	8.19811642493273	41.3551152432747	31.3176393794073	37.0322046580394	26.7248106398727	25.740379422648	13.1408163441668	9.37163019501979	7.20945738859075	8.59139014675418	TRUE	0.105844095977639	0.655916876444958	1
NM_001004155	chr14	70154405	70159502	-	1977	1	9930012K11Rik|-|-|14|14 D2|protein-coding	19.2067136269144	9.04799862983721	20.5200152724479	15.3795976267139	23.8350912669553	15.2678871387683	23.9939982485758	28.4987718576307	20.3362580816364	16.6577798044041	5.39828897854386	28.8156284783743	28.6719195127582	12.1871468015533	9.08138071657802	0	8.9352018982244	4.70240972477173	22.6107920955578	14.3973642965092	8.16982220190199	16.2429182033735	12.1467531605406	8.00376302025549	11.7884494506478	5.57787146795581	5.67971740264318	TRUE	0.374544190301761	0.333060240447627	0.985445108718698
NM_001004157	chr11	75513541	75526580	+	2871	1	Scarf1|AA986099|SREC|SREC-I|mKIAA0149|-|11|11 B5|protein-coding	169.608705418405	214.869589083341	190.653500808606	220.800619923647	216.157271172821	186.714164283562	210.145710953673	196.472992350894	223.510922156656	175.884338903067	161.84626631806	157.891491807098	172.19830586601	165.197694435111	92.4133026432037	97.1912679787195	99.7965747602613	15.684680033203	14.8749326675069	5.45734265416556	13.6426213326066	19.7136326611712	20.1898794110812	9.25713455935588	8.57223524190558	3.17874158243033	16.1045770350931	TRUE	0.0690419014733911	0.581424079079079	1
NM_001004158	chr14	59158503	59178749	-	622	1	Gm5142|EG380907|-|14|14 C3|protein-coding	0	0	0	0	0	0	0	0	0	0	0	0	9.39509810003033	0	0	0	0	0.934150324143259	0	0	0	0	0	0	0	0	0	FALSE	NA	NA	NA
NM_001004159	chr6	123173023	123204671	+	1036	1	Clec4b2|Aplra1|F830043G12Rik|mDCAR1|-|6|6 F2|protein-coding	0	0	0	0	0	0	0	0	0	0	0	0	0	0	0	0	0	28.0425435143391	0	3.27677605986843	0	0	0	12.4561318481069	15.2972199840472	19.4533001692144	16.8954823179183	TRUE	0	1	1
NM_001004164	chr10	88379268	88447323	+	5319	1	Gnptab|EG432486|-|10|10 C1|protein-coding	103.010940913387	126.885764111821	114.974341197469	99.5714919157826	102.382026532853	94.265831600866	80.264187034576	103.899649613348	65.2124060620781	106.802863153702	105.108192524706	103.890660982691	142.275946016045	117.52986315048	100.981487653165	97.8383875040939	113.565183269417	146.871648603911	205.000598054836	158.477167680745	155.24678143689	193.494564708146	143.538964288817	173.987736752575	176.491106718393	170.718861585668	165.470928181398	TRUE	-0.287322553728769	0.0358720984725293	0.705705744398783
NM_001004173	chr1	78310346	78420286	+	3991	1	Sgpp2|SPPase2|Spp2|-|1|1 C4|protein-coding	0	0	0	0	0	0	0	0	0	0	0	0	0	0.707045491876363	0	0	0	0.145587948287925	0	0	0.202352023216741	0	0	0	0	0	0	FALSE	NA	NA	NA
NM_001004174	chr2	122637887	122641076	+	633	1	AA467197|Nmes1|mir-147|-|2|2 E5|protein-coding	0	0	0	0	0	0	0	1.54796543615731	0	0	0	0	0	1.0287344360476	0	6.61223057741478	15.6549364433461	0	13.8714989760239	11.5509442149305	3.82742618321333	3.80476887299402	0.654086479228324	0	0	0	0	TRUE	2.2695270497077	0.888888888888889	1
NM_001004176	chr3	51687613	52105006	-	6505	1	Maml3|AV234550|BC049812|Mam-2|mKIAA1816|-|3|3 C|protein-coding	42.669881681854	29.3567021211099	36.8601782708531	32.5561254139035	19.3400128319871	43.9961334334061	19.8258248691237	33.7164957371412	48.8388335899692	23.2037367029449	32.9391700829149	42.6622546351056	40.9646497203352	27.0619624029057	16.1767474668134	30.0269471570842	22.0558660425525	23.6704070604971	106.084544439956	109.431339615829	85.9729354843464	100.767300321709	105.784637067831	33.2284790100229	36.1427444920728	34.6060140483553	28.0758110127013	TRUE	0.241720533696096	0.285216709582699	0.976572151583858
NM_001004178	chr4	119530315	119538769	-	1896	1	Frg2f1|AA415398|-|4|4 D2.1|protein-coding	1.83348096409538	9.43454287509925	25.5482525307824	15.6636923429566	7.50290190825103	4.71708280564852	31.2738228754182	8.87181772784993	2.91049759650623	0	0	11.1601939048025	9.5546562006743	8.01392806984338	3.94556295637191	5.51891080630743	9.77141155410563	0.153228244097338	5.47317630771483	4.4073222953894	5.53725212054544	3.38736806836176	4.36747617459419	0.162052348234865	0.39334623736592	0	0.870935817279843	TRUE	0.0465319605033916	0.947861842965706	1
NM_001004180	chr5	114568251	114613218	+	2688	1	Fam222a|-|-|5|5 F|protein-coding	0.198962906818042	0	2.25258030126318	0	0	0	3.58462233181412	0.364532039095082	1.17310872512241	0	0	0	0	1.37279405584179	0	1.55712126320817	0	3.89090291261456	1.78178953973683	2.91444024555605	0	3.73328791016433	2.77256746440756	2.22894323621258	1.38724789071017	1.98050500936577	2.70301151862923	TRUE	1.48388815623935	0.383686014166365	0.993835247796875
NM_001004184	chr7	81114799	81170416	+	2826	1	Slc28a1|Cnt1|-|7|7 D3|protein-coding	0	0	0	0	0	0	0	1.1557703716532	0	0	0	0	0	0.307237036101972	0	4.6900977326355	2.13443562511052	0	1.69478070870935	0	0	0	0	0	0	0	0	TRUE	3.52177807125892	0.208689153634423	0.950080711717558
NM_001004185	chr7	81571292	81596836	+	3057	1	Whamm|BB081391|Whdc1|mKIAA1971|-|7|7 D3|protein-coding	39.7129180996421	43.0160904543687	53.0821984869211	34.0020485403532	39.8449005657512	40.9585364714211	57.7046533565862	40.0129063730562	36.3606143025183	41.2957096001558	41.0880412802629	39.134394750954	56.0097824121075	34.7215539342346	36.3802329616769	33.5445789695247	51.5837403154776	21.192714239551	22.1951408809874	26.1390110816348	40.1547963846967	17.0698086663765	19.3677638250797	32.4639039835842	28.970201289806	21.3948961168778	21.9308305424406	TRUE	0.113111289330965	0.597306102980116	1
NM_001004190	chr9	20345136	20385158	-	4723	1	Zfp560|2310030G09Rik|Znf560|-|9|9 A3|protein-coding	16.5890326067522	24.7716475240058	22.0505815406482	20.4360940540543	17.6952835816236	15.2673483609033	23.5397925729646	21.6802014934686	25.203829886856	9.87810222044986	43.1075342110481	21.1945349285102	18.5594463843496	23.7146920303024	9.29224769771671	17.4286805967048	18.2448052888973	7.81201256673434	15.0420310244309	14.2094851624959	17.013529325317	8.32892343381011	14.5522123786479	10.3761538713533	8.0136696277416	7.0045216338018	4.19553921548825	TRUE	0.135645632467674	0.563352608202354	1
NM_001004191	chr9	48495343	48495975	+	630	1	Gm5617|EG434402|-|9|9 A5.3|protein-coding	9.76244662787195	34.5326125312513	9.61100928538958	7.29551566268317	26.8139422959162	41.7012582318403	15.2943886157403	9.8504657675471	0	11.6163776625421	23.4558622210576	20.6688426310189	0	16.1935863528318	9.49941252734113	34.3258731800556	20.5167179474909	11.0674571736592	31.6762584842104	10.7769523746784	8.33224604805885	31.8573901667356	24.9736447164414	11.7048096096496	14.2054184008721	14.4859794970754	7.33908582027815	TRUE	0.0117916282362604	0.99802020025182	1
NM_001004192	chr9	108436482	108446083	+	682	1	BC048562|-|-|9|9 F2|protein-coding	0	0	0	0	0	0	0	0	0	0	0	0	0	0	0	0	0	0.851967011168778	0	0	0	0	0	0	0	0	0	FALSE	NA	NA	NA
NM_001004193	chrX	37874780	37878944	-	1196	1	Rhox8|Tox|-|X|X A3.3|protein-coding	0	0	0	0	0	0	0	0	0	0	0	0	0	0	0	0	0	0	0	0	0	0	0	0	0	0	0	FALSE	NA	NA	NA
NM_001004194	chr7	23301192	23362277	+	3371	1	Nlrp4e|4930406H16Rik|Nalp-epsilon|Nalp4e|Nlrp4|-|7|7 A3|protein-coding	0	0	0	0	0	0	0	0	0	0	0	0	0	0	0	0	0	0.517094187140706	0	0	0.479137896563638	0	0	0.182290864582203	0	0	0	FALSE	NA	NA	NA
NM_001004357	chr6	45060061	47301371	+	6959	1	Cntnap2|5430425M22Rik|Caspr2|mKIAA0868|-|6|6 B2.2-B2.3|protein-coding	0	0	0	0	1.66090248450362	0.321295768052507	0	0.445882557375677	0.906255569228059	0	0	0	0	0	0	0	0	0.333979883096483	0	0.112573866648292	0.9283942229148	0	0	0	0	0.655709662534666	0	FALSE	NA	NA	NA
NM_001004361	chr18	25136039	25168877	-	4018	1	Tpgs2|5730437P09Rik|5730494M16Rik|AI666318|Pgs2|-|18|18 A2|protein-coding	14.1090351204209	11.791623791159	16.2750888944228	15.3986024775208	19.361800438322	12.5205794231562	19.0001316628132	16.9081899109189	12.7529589630032	21.4012532720179	11.2375646529457	6.27897113899639	14.980247757007	15.9366786888459	12.7844881138868	15.9727003445465	15.3339233440306	14.4609632060007	9.93332147588479	10.9834793365625	10.0496132983824	13.6864676221551	12.4685031616563	14.4908193882531	15.0808829930861	10.2209437218041	9.61679612836348	TRUE	0.0485184450045862	0.880615367554668	1
NM_001004362	chr10	79064374	79097600	-	4221	1	2610008E11Rik|-|-|10|10 C1|protein-coding	73.1708361790533	93.5759351178518	68.7115439955464	109.307094601625	106.265780740689	69.5241682175808	74.276996377246	86.1625579902883	99.5449871427253	82.7883631919977	83.243026787833	94.8607329707212	80.4363738826145	74.2570298300703	49.5056448875116	98.4988946331879	71.655402980789	21.4741706354581	85.5731759051057	70.5884194001609	57.9717692895943	55.0609818105669	67.0933738650665	21.5461669431362	23.8082105661382	25.044168533501	26.6022300521809	TRUE	-0.0721107182812494	0.669294109769689	1
NM_001004363	chr10	84370900	84440668	-	5625	1	Nuak1|AU014801|AW494241|B230104P22Rik|Omphk1|-|10|10 C1|protein-coding	6.27513091071561	1.20326969886671	5.48980850381453	7.98241652200042	2.84510040360879	3.6768088109095	3.29417600954406	5.48722787809045	4.06427428181075	9.26986937470859	0	3.76172935884544	2.18166704680171	4.20619791905044	2.571174324067	0	1.53191494007932	0.103296266954152	0.922412647060206	1.39271384534305	0	0	0.883278381549928	0.436979558760253	0.198875857612209	2.09563836724357	0	TRUE	-0.125212005329079	0.829725550787943	1
NM_001004366	chr17	28142309	28174845	+	6675	1	Scube3|CEGF3|D030038I21Rik|-|17|17 A3.3|protein-coding	1.28194707062627	0	0.907106494351376	0.63559894451034	2.06456255879852	2.5959855710187	1.77663425233837	1.83494779229884	0	0	2.70576987418942	11.8265259661195	3.23923277414379	1.59342102386459	4.10929643036667	4.91187195776946	4.13100657998918	0.435237079863002	11.1215699451079	8.48929506852366	10.1628916361458	6.31420632068782	10.5447559595146	0.391256276277614	0.223456019788999	0.227869340403433	0	TRUE	0.703560304899277	0.467817337376636	1
NM_001004367	chr3	134236495	134262089	+	5612	1	Cxxc4|9330210J02Rik|C030003J12Rik|Idax|-|3|3 G3|protein-coding	0	1.8952324767686	1.07892655912249	0	0.633709106292051	0.896430650788336	0	0.523803699797352	0	3.09711423335328	0	0	0	0.696210511067139	0	0	0.767731783494848	0.310606647336301	0	0	0	0	0	0	0	0	0	TRUE	-0.749701977576675	0.660760604698152	1
NM_001004468	chr7	130577438	130764885	+	9228	1	Tacc2|mKIAA4180|-|7|7 F3|protein-coding	2.17332694053518	0.995413408464764	0.918607519474817	1.83902165349221	0.770779259755308	1.8777854016634	2.08831053921031	3.38017745137494	1.96484270215561	3.37048669174864	3.11372249900256	1.14649586278206	2.08976791938906	2.65800987848753	1.62132365957545	1.20951942074947	1.77420252731878	5.82426732765306	3.28708117950584	7.04619935570587	5.5134347912283	4.82832096740317	7.71719977378229	4.54484134509925	5.98049961935285	5.89258187441988	6.33461406139092	TRUE	0.838642482027801	0.128458405424288	0.885308247641972
NM_001004721	chr2	155278252	155357424	-	1607	1	Pigu|5430426F17Rik|BC028278|Cdc91l1|-|2|2 H1|protein-coding	48.0898421995251	47.2325341279965	59.9088239027675	61.8220830867265	53.6665251925274	72.0022916497544	73.334876628151	56.0966491226244	30.9052464136791	62.6178416314691	51.086196498881	42.0338278304286	64.3648992050242	65.3755292762446	72.6199644669482	13.8910332478857	65.1504739801157	77.3757817959309	58.8622545647474	53.299254193278	78.1454678184946	75.9343791503821	74.7172713079922	92.347451672897	98.5020242179327	72.8806124666175	56.5159844592048	TRUE	0.158946862871371	0.54576395569451	1
NM_001004761	chr2	21367567	21830542	+	7128	1	Gpr158|5330427M13Rik|mKIAA1136|-|2|2 A3|protein-coding	0	0	0	0	0	0	0	0	0	0	0	0	1.14776254566588	0.0609043114495072	0	0	0	0.815153621797288	0	0	0	0	0	0	0	0	0	FALSE	NA	NA	NA
NM_001005225	chr2	88728653	88729597	-	943	1	Olfr1197|MOR225-10P|MOR225-14|-|2|2 E1|protein-coding	0	0	0	0	0	0	0	0	0	0	0	0	0	0	0	0	0	0	0	0	0	0	0	0	0	0	0	FALSE	NA	NA	NA
NM_001005227	chr2	88767303	88768313	-	1009	1	Olfr1200|MOR225-12|-|2|2 E1|protein-coding	0	0	0	0	0	0	0	0	0	0	0	0	0	0	0	0.691368013793121	0	0	0	0	0	0	0	0	0	0	0	FALSE	NA	NA	NA
NM_001005230	chr2	85904069	85905052	-	982	1	Olfr1024|MOR197-1|-|2|2 D|protein-coding	0	0	0	0	0	0	0	0	0	0	0	0	0	0	0	0	0	0	0	0	0	0	0	0	0	0	0	FALSE	NA	NA	NA
NM_001005232	chr7	49631499	49636835	-	2071	1	Dbx1|AI426026|Dbx|-|7 B4|7 31.44 cM|protein-coding	0	0	0	0	0	0	0	0	0	0	0	0	0	0	0	0	0	0	0	0	0	0	0	0	0	0	0	FALSE	NA	NA	NA
NM_001005247	chr7	46760466	46795881	-	4782	1	Hps5|AI646796|AL022647|C85120|haze|hz|maroon|mr|ru-2|ru2|-|7 B3|7 30.56 cM|protein-coding	61.511242459179	55.0990869120551	65.588807406818	63.9528240578322	66.0963766130101	70.3685771866475	70.9880463788195	76.1227055591878	65.6116618959303	83.2148760565574	78.4559841542904	50.2052541166728	55.1135865582749	70.8110052215449	55.1698942734382	41.72121146222	55.3204854067226	54.9814469848894	74.8664593559688	65.3653729954373	58.0104785905536	66.4808172212229	72.2962524108169	52.6220777071215	51.5046674846551	53.3568426111693	46.134027552815	TRUE	0.234425766284733	0.0937321893265935	0.849161571799364
NM_001005341	chr11	86936425	86993762	-	4895	1	Ypel2|6430570G24|E130113K08Rik|-|11|11 C|protein-coding	16.9894405808851	13.5308581889561	16.5753095786024	26.5795922249779	21.9776014323713	20.4405315489302	26.8009314770362	24.7217511653353	13.3669687951844	11.0260663359727	15.5973098119597	23.4424577491498	26.502813606631	15.8750851542724	15.5881575333744	8.12311513325511	15.2272188566362	25.4613691719856	15.3288500709699	16.0041172217664	19.2204038248536	13.8584528337174	15.6479667313652	32.2315665029767	28.0335733917108	25.7906662547522	20.8478014976441	TRUE	0.216732948114926	0.397787273286708	0.993835247796875
NM_001005342	chr2	84734204	84737877	+	745	1	Ypel4|-|-|2|2 D|protein-coding	0	0	1.62548613417327	4.74566326018627	7.16048759297515	0	0	0	0	0	0	0	5.49077276879625	0.291359685914152	0	0	2.313294372603	0	0	0	0	0	0	0	0	0	3.5464038863089	TRUE	-4.41744336254307	0.0851655330773261	0.840209868856198
NM_001005343	chr2	73271926	73275771	+	2809	1	Sp9|-|-|2|2 C3|protein-coding	0	0	0	0	2.37387115377647	0	0	0	0	0	0	2.89724342682937	0.41607340820355	0	0	0	0	0	0	0	0	0	0	0	0	0	0	FALSE	NA	NA	NA
NM_001005358	chr17	17064103	17089631	+	2674	1	Zfp960|-|-|17|17 A3.1|protein-coding	0	0	1.35862434924355	5.28873467290766	0	0.836162023140388	0	2.25971693344805	0	0	0	0	0	2.02938449893459	0.373013580916537	0	0	0.651879022008721	0	0.585939819001845	0	0	0	0.287258089242056	0	0.568821184440133	1.48208913348923	TRUE	-0.558952813050011	0.792530561149486	1
NM_001005370	chrX	153832293	153834240	+	1302	1	Spin2c|BC068162|SPIN-2C|Spin2|-|X|X F3|protein-coding	6.57219408327986	4.82713938608889	4.65048836389818	4.61626921584171	0	1.71727899376144	1.13854009546454	2.88489871799979	3.63285282618552	23.8885185802277	7.56640716808311	0	0	5.33488088494116	0	9.64410588825704	0	0	4.59816655415957	1.60450903841365	0	4.0078652145248	1.90800341636649	1.41590438826407	0	0	0	TRUE	-0.766563596737563	0.559181565967705	1
NM_001005371	chr4	143809991	143816093	-	1808	1	Gm13084|-|-|4 E1|4|protein-coding	0	0	0	0	0	0	0	0	0	0	0	0	0	0	0	0	0	0	0	0	2.23337091996132	0	0	0	0	0	0	FALSE	NA	NA	NA
NM_001005419	chr10	67544511	67548955	-	4442	1	Ado|Gm237|-|10|10 B5.1|protein-coding	74.7677699865385	69.0030321538466	65.9745373998422	51.0190851325	57.5449098124105	64.5551153302062	53.5618780480233	74.8168773980649	67.9716414311357	46.9545387057504	54.3360698457188	46.1698764084388	72.7508850309552	84.0007290779804	35.5907188172613	52.9238946047087	42.1927551666657	65.0761249559907	57.0557731049454	53.5553655352679	53.6330803183506	44.1886816238912	62.7300150674424	78.6803915889537	74.1251332190937	95.5350673946022	66.616825815762	TRUE	0.0924265984510458	0.574157868277802	1
NM_001005421	chr9	45079183	45108531	+	2445	1	Jaml|AMICA|Amica1|Crea7|Gm638|-|9|9 A5.2|protein-coding	0	0	0	0	0	0	0	1.001904009292	0	0	0	0	0	0	0	0	0	5.22818529062428	24.4859421411688	11.748352989857	9.0832885186484	18.0590358981986	4.74152505433244	4.33544711768465	4.42285266162122	4.19915663335467	5.40300796584894	TRUE	3.27514516431028	0.305507897175945	0.979092786579146
NM_001005422	chr13	46273721	46300115	+	1356	1	Stmnd1|Gm1574|-|13|13 A5|protein-coding	0	0	0	0	0	0	0	0	0	0	0	0	3.01668562887404	0	0	0	0	0	0	0	0	0	0	0	0	0	0	FALSE	NA	NA	NA
NM_001005424	chr2	25575416	25580099	-	4681	1	Ajm1|Gm996|-|2|2 A3|protein-coding	0	0	0.776107991855856	1.2084662692036	0.0949683695927951	0	0	0	0	2.54053976330431	0	0	0	0.741937076713671	0.426164629511138	0	0	0.310319110028363	0.17052803114764	0.892574564415543	2.84665333408614	1.80078304595562	1.0614058740052	0.29537078298224	0.159321612058489	0	0.846636689371972	TRUE	-4.41314874405668	0.0875039910287255	0.842973230345052
NM_001005425	chr2	165351297	165362119	-	3304	1	Zfp663|Gm1008|-|2|2 H3|protein-coding	0	0	0	0	0	0	0	0	0	0	0	0	1.41495182039198	0	0	0	0	0.175860018649245	0	0	0	0	0	0	0	0	0	FALSE	NA	NA	NA
NM_001005477	chr5	106452523	106458166	-	2309	1	Barhl2|E130309B19Rik|MBH1|-|5|5 E5|protein-coding	0	0	0	0	0	0	0	0	0	0	0	0	0	0.940073477722146	0	0	0	0	0	0	0	0	0	0	0	0	0	FALSE	NA	NA	NA
NM_001005481	chr17	38130249	38131190	-	940	1	Olfr132|MOR256-49|-|17|17 B1|protein-coding	0	0	0	0	0	0	0	0	0	0	0	0	0	0	0	0	0	0	0	0	0	0	0	0	0	0	0	FALSE	NA	NA	NA
NM_001005485	chr17	37529957	37530997	+	1038	1	Olfr111|-|-|17|17 B1|protein-coding	0	0	0	0	0	0	0	0	0	0	0	0	0	0	0	0	0	0	0	0	0	0	0	0	0	0	0	FALSE	NA	NA	NA
NM_001005488	chr7	107814586	107815506	+	919	1	Olfr467|GA_x5J8B7W6B6J-2556603-2556836|MOR204-33P|-|7|7 E3|protein-coding	0	0	0	0	0	0	0	0	0	0	0	0	0	1.65336317958901	0	0	0	0	0	0	0	0	0	0	0	0	0	FALSE	NA	NA	NA
NM_001005506	chr4	129626077	129640805	-	4841	1	Txlna|2600010N21Rik|AI425952|AW209241|Il14|Txln|-|4 D2.2|4 63.26 cM|protein-coding	146.987762143677	147.004354274742	153.843649974146	163.009268654578	145.458035507783	131.747508888149	141.317496959732	173.565744439703	141.674506311829	147.016405379012	152.795004160515	138.357108755384	168.757775737863	178.995116772594	129.083888572571	133.581126239475	147.295710032028	161.193707224081	147.825593146785	148.772391504446	150.056690504004	127.195286118309	177.383226928955	152.70533214655	136.185388966014	134.005035494273	141.013234367522	TRUE	0.0164841553093019	0.904716784824702	1
NM_001005507	chr1	152836995	152902646	-	5767	1	Smg7|9430023P16Rik|mKIAA0250|-|1|1 G3|protein-coding	143.695448035361	131.364046074318	146.569974793037	134.13760800935	126.727096614706	129.396689291934	141.503338297954	125.052630678075	122.206724913185	140.541652585351	95.3771404688402	123.761728824175	113.186576857126	141.898280187755	90.8884748963699	105.963087481103	120.432102645823	104.279166667887	123.051306323924	118.409052764828	106.567305299939	133.22100992146	129.588402659877	109.778256505624	107.787645647505	86.9045735477831	97.6975235690573	TRUE	-0.0234131295364912	0.863131229959065	1
NM_001005508	chr1	171388960	171410239	+	4473	1	Arhgap30|6030405P05Rik|Gm102|mFLJ00267|-|1|1 H3|protein-coding	63.8474770273561	69.4975582397327	55.635560792889	60.4666249398985	49.5928732604232	68.6065051521737	77.5490126995281	90.691463923599	85.124734532826	100.007195017308	90.299563480128	97.1581158887685	81.653127350476	77.5467515487721	97.335529769587	103.086788605256	83.7043563209839	148.215594309215	272.058907375655	259.791105456765	237.238814889476	257.102599514641	240.480092562323	132.366010080956	133.384210336827	158.461653653454	131.498107101764	TRUE	0.48253774748773	0.00107897401467641	0.168002120023301
NM_001005509	chr3	58525821	58557501	+	2283	1	Eif2a|D030048D22|D3Ertd194e|-|3 D|3 28.58 cM|protein-coding	151.213900776002	175.76388857343	155.417976696458	132.717472335297	160.060264164916	136.132158446324	165.574549756978	151.364304878181	132.596741261668	106.585226056111	94.9330560326643	150.789527834544	151.533096924466	114.473855046551	131.94321999211	155.22377817169	127.764423591537	130.18078321382	178.144613746023	136.114444477516	126.284946168598	145.93280173619	144.722435216172	121.325888701863	153.942588534418	142.408980436919	146.829936417523	TRUE	-0.0298993900457873	0.839148630748076	1
NM_001005510	chr12	75818318	76110928	+	21600	1	Syne2|6820443O06Rik|AW546258|Cpfl8|D12Ertd777e|KASH2|NUA|Nesp2g|dice|mKIAA1011|-|12 C3|12 33.11 cM|protein-coding	55.4001160540016	62.8045903091517	65.3428493790424	66.012725215772	69.1723267978092	51.7051239034148	57.1333651655297	59.1546391619539	56.1684457588609	51.0757605349898	55.7565391546391	54.2180343287119	57.0577356362203	56.0846487629504	46.1084332360075	50.155452599514	42.6662246983029	8.00277068199488	43.7369939020735	36.4015745514577	42.8469729471334	39.3969725061964	39.4293322666711	8.86192269230592	8.39870700766839	7.12981803371679	8.36349988269197	TRUE	-0.129854264618795	0.274469093972513	0.976083180725684
NM_001005520	chr1	174117091	174118014	-	922	1	Olfr231|MOR105-4|Olfr231-ps1|Olfr244|Olfr244-ps1|Olfr425|Olfr425-ps1|-|1|1 H3|protein-coding	0	0	0	0	0	0	0	0	0	0	0	0	0	0	0	0	0	0	0	0	0	0	0	0	0	0	0	FALSE	NA	NA	NA
NM_001005524	chr16	59119148	59120068	-	919	1	Olfr194|MOR182-13|MOR182-7P|-|16|16 C1.3|protein-coding	0	0	0	0	0	0	0	0	0	0	0	0	0	0	0	0	0	0	0	0	0	0	0	0	0	0	0	FALSE	NA	NA	NA
NM_001005568	chr2	111328421	111329338	+	916	1	Olfr1281|MOR248-14P|MOR248-18|-|2|2 E3|protein-coding	0	0	0	0	0	0	0	0	0	0	0	0	0	0	0	0	0	0	0	0	7.05316091404377	0	0	0	0.407087590636346	0	0	FALSE	NA	NA	NA
NM_001005569	chr2	37219491	37220420	+	928	1	Olfr366|MOR138-5P|MOR138-6|-|2|2 B|protein-coding	0	0	0	0	0	0	0	0	0	0	0	0	0	0	0	0	0	1.25224461555411	0	0	0	0	0	0	0	0	0	FALSE	NA	NA	NA
NM_001005570	chr7	106891184	106892107	-	922	1	Olfr707|MOR260-8P|-|7|7 E3|protein-coding	0	0	0	0	0	0	0	0	0	0	0	0	0	0	0	0	0	0	0	0	0	0	0	0	0	0	0	FALSE	NA	NA	NA
NM_001005605	chr6	140623502	140655481	+	6369	1	Aebp2|AU023766|B230313N05Rik|-|6|6 G2|protein-coding	113.109147335646	101.792317108135	108.758778649175	109.745977668617	109.932709601288	97.15568596382	132.667003681591	123.078928696823	89.8613440010864	97.9567598227319	113.044071420217	102.607952569145	109.186115743138	117.511871061209	70.5520428755776	105.695503926857	97.075097401105	86.8506059883005	116.371083571244	99.0988390306805	80.7079726087022	98.4442875411457	93.6116984685511	101.741700581287	96.6042054463452	94.2731579022457	96.5005090311185	TRUE	0.0767819476399309	0.55940323008772	1
NM_001005608	chr11	115974725	116008411	+	6118	1	Itgb4|AA407042|C230078O20|CD104|-|11 E2|11 80.91 cM|protein-coding	1.44236725125757	0.948263959668228	1.38556884434678	2.02260819727618	2.39785043414643	1.37048294982678	1.69608604610392	3.17651717362488	1.03083238088559	0	0.805121128869255	1.86232420731435	2.67448559186218	5.1799923237794	0	0	1.26762330568021	0.664807210088223	2.67472297040587	2.30487539785852	4.62006249804355	1.90269538524439	2.43630642181351	0.728202542934439	0.121900043485745	0.49723041751975	0.431852058728364	TRUE	0.223363496790633	0.797363849769041	1
NM_001005767	chr16	20279821	20302362	-	1310	1	Parl|D16Ertd607e|PRO2207|PSARL1|PSENIP2|Psarl|-|16 A3|16 12.4 cM|protein-coding	62.0545561954874	54.2504706788665	90.1307244816878	67.2018521435766	73.2993424593868	54.6173374015853	87.6980063609534	82.6524918932654	71.0097934864935	52.3734584499154	95.2558679511653	77.6560762019437	111.075878132557	86.1623987199562	54.05963388651	85.7343835669303	55.2541839074411	128.405736426071	106.635343446846	77.941476173063	60.10666042302	55.4610412322574	85.9679340821495	157.612856117725	152.288049364311	153.554147168903	193.365303119771	TRUE	0.146812946818709	0.557710587503601	1
NM_001005788	chr4	120930137	120951701	-	2356	1	Zfp69|Gm1029|Krab2|Zfp63|-|4 D2.2|4 56.66 cM|protein-coding	13.3930073506312	14.5693619932359	10.5370275824114	21.4592205188431	17.7365926052649	6.88041386316262	14.7860404503092	22.0427387171654	10.0381459670916	15.1429541154849	9.75668292726506	14.8535374276927	19.3468836766159	15.9388340912757	7.83217692460108	20.4302769474919	11.1553122626213	2.83615333981186	10.1643681723527	9.75372599667248	10.6261437455002	10.3928650603366	11.0714408765477	4.82525311263676	3.64028920183639	4.19638412850337	6.30800033364315	TRUE	-0.131141056350455	0.749159795071583	1
NM_001005847	chr8	53511702	53523422	+	1279	1	Aga|AW060726|-|8|8 B1.3|protein-coding	66.9038052887441	82.4030754068639	56.3359942240545	46.9928265756521	44.8370250275526	32.3409688215261	48.0990906788391	31.9214920865123	71.4981793125425	13.5895270348543	69.9641238259069	34.3605368602064	34.2675001068346	53.629317637146	38.60296842131	20.1804863635173	33.349692425984	40.4321295104945	46.1844306656415	43.0799386289167	50.197936286405	57.7468126368724	54.0610913258056	40.8387121837854	37.4641532005017	40.4338911685372	41.5728512649845	TRUE	-0.339020917223488	0.311680466817255	0.981674048143195
NM_001005854	chr16	45416755	45492969	-	2115	1	Gm609|Gm1749|isec1|-|16|16 B5|protein-coding	0	0	0	0	0	0	0	0	0	0	0	0	0	0	0	0	0	0	0	0	3.43654010492771	0	0	0	0	0	0	FALSE	NA	NA	NA
NM_001005858	chr19	34607957	34613401	+	2009	1	Ifit3b|I830012O16Rik|-|19|19 C1|protein-coding	1.59724925891557	0.481290766986081	2.71251481573713	10.5590416988714	0	0.556470196584718	6.27188812170533	0	0	0.910691628596505	0	0	15.7074442500656	8.10339594348097	0	0	0	0	0	0	3.01488398951473	0	2.47309153619629	0	0	0	0	TRUE	-0.778763137927386	0.659092227029442	1
NM_001005860	chr6	122990367	123024421	+	1084	1	Clec4a4|Dcir2|-|6|6 F2|protein-coding	0	0	0	0	0	0	0	0	0	0	0	0	0	0	0	0	3.97464093078698	1.34004036350809	0	0	0	0	0	0	0.515994787393301	0	0	FALSE	NA	NA	NA
NM_001005865	chr8	40990912	41041931	-	4157	1	Mtus1|AI481402|ATBP135|Atip1|B430010I23Rik|B430305I03Rik|C85752|Cctsg1-440|MD44|MTSG1|mKIAA1288|-|8|8 A4|protein-coding	23.0289633248292	27.3303572835739	18.6440170501279	24.3242355267714	33.4720210762551	14.2533743376837	18.1865141734511	26.7535123270244	25.9805344406229	21.3458274885118	16.1939679034004	22.1225479146957	17.1502916579914	14.0461722048655	10.917354666676	13.089257979684	4.04214385349893	195.124834317412	2.20827031722977	2.01017153525579	1.35990100375417	3.37962690967775	1.79279801403116	199.746574263784	181.019130680827	156.054456778393	187.255265221987	TRUE	-0.190918203768924	0.449292719711934	1
NM_001005868	chr13	103818786	103920586	-	6635	1	Erbin|1700028E05Rik|Erbb2ip|mKIAA1225|-|13|13 D1|protein-coding	272.967872197263	293.93576869856	291.567747401604	256.678155894745	256.946120192156	280.792974146246	294.465077808678	272.766441243219	247.132547343948	271.610518405821	270.352232608196	252.307459061452	303.945512643154	256.615208040905	215.046798815065	237.296362561455	219.159364661404	183.06966980114	257.879595106979	228.743016271679	237.833436440355	246.165678886878	280.683837618565	198.983968490195	205.413882697614	166.774341949185	182.077907592462	TRUE	0.0505139972378415	0.666432089941591	1
NM_001005916	chr17	26973179	26976203	+	2780	1	Zbtb9|3930402F13Rik|-|17|17 A3.3|protein-coding	82.722764826103	84.344042837121	69.6971033069978	75.9246374070772	52.6100513032426	90.6825233538405	50.390228347432	82.0663898776589	64.654326053365	121.094469302327	69.9879054401702	76.114128214049	69.1580606112952	76.8309203417075	40.9021467454221	65.9950560130357	72.531764024439	38.4574231286143	96.7652725004706	73.4556358177788	71.7532267591831	52.4134284692861	89.2115136940884	48.8507386676115	45.7396587988512	42.5395378126795	31.8379046735807	TRUE	0.0408127984516758	0.845737031122807	1
NM_001007222	chr3	93651542	93652686	-	1142	1	Tdpoz2|-|-|3|3 F2.1|protein-coding	0	0	0	0	0	0	0	0	0	0	0	0	0	0	0	0	0	2.03517163438566	0	0	0	0	0	0	0	0	0	FALSE	NA	NA	NA
NM_001007223	chr8	114418034	114428133	+	2925	1	Clec3a|1110019O10Rik|Clecsf1|Gm796|-|8|8 E1|protein-coding	0	0	0	0	2.12774602833991	0	0	0	0	0	0	0	0	0	0	0	0	0	0	0	0	0	0	0	0	0	0	FALSE	NA	NA	NA
NM_001007266	chr10	23938572	23941583	+	1017	1	Taar2|Gm224|Gm225|Gpr58|Tarr2|-|10|10 A4|protein-coding	0	0	0	0	0	0	0	0	0	0	0	0	0	0	0	0	0	0	0	0	0	0	0	0	0	0	0	FALSE	NA	NA	NA
NM_001007460	chr16	43965037	43979809	-	5857	1	Zdhhc23|DHHC-23|Gm1751|Gm779|nidd|-|16|16 B4|protein-coding	9.58772252353156	12.9593106272307	13.8528496478161	7.90768321457877	7.74181111191995	9.16194877873613	11.5158364001049	15.2519657456863	13.459604973233	7.34080891642204	7.84932387797045	10.8381736265182	14.7665212685059	21.9768377738746	9.19611900802872	7.14622153918995	9.71014890736635	2.77772956211012	20.7839954507121	22.7828914643898	15.0293622652763	21.9993853966841	14.3502575540994	3.56719910418723	2.99230577976369	5.51849782360414	4.62373684084452	TRUE	0.313945344003613	0.292915347926561	0.979092786579146
NM_001007461	chr11	98626349	98638801	+	2187	1	Gsdma3|Bsk|Dfl|Fgn|Gsdm1l|Gsdm3|Rco2|Rim3|-|11 D|11 62.21 cM|protein-coding	0	0	0	0	0	0	0.338906996866672	0	0	0	0	0	0	0.595508823061848	0	0	0	0.265679698956153	0	1.67163870325812	0	0	0	0	0	0	0	FALSE	NA	NA	NA
NM_001007462	chr8	122619471	122622735	-	1135	1	Pabpn1l|Gm1108|Pabpnl1|ePABP2|-|8|8 E1|protein-coding	4.94760271544708	0	2.13389809684421	11.8369803432487	0	0.984976762060527	0	3.45325857652011	0	0	0	2.15110752051904	5.14867931120605	6.88481654292297	3.51520111143901	17.8238937899564	5.69406709555914	0.511930838429169	0	1.38044323877615	0.711530330095165	0	4.74227104631707	0	0	0	0	TRUE	-1.48069407782259	0.327211645462487	0.98483764798687
NM_001007472	chr6	85423886	85428877	+	1597	1	Noto|Flh|MmNot|Not|tc|-|6 C3|6 37.44 cM|protein-coding	0	0	0	0	0	0	0	0	0	0	0	0	0	0	0	0	0	0	0	0	0	0	0	0	0	0	0	FALSE	NA	NA	NA
NM_001007568	chr15	76852141	76871435	-	3498	1	Zfp251|9130001M19Rik|AV339307|-|15|15 D3|protein-coding	32.1835299563785	26.2597911186759	24.5797853250701	27.9971068807415	18.6816466253257	30.2018710853937	27.3337503364826	34.3147826853141	34.706310962112	18.044737599725	10.5611729554505	31.874067457891	27.5648632934852	27.1173573884051	19.104736172054	34.5006078855591	33.6255986257762	27.075404449282	19.6251536269242	27.8453186274099	26.7810415266808	20.9996484409545	28.9991428333689	27.5366688340224	26.0640797524578	15.4363889580756	30.5900146539895	TRUE	0.33692802458943	0.145939960738874	0.904879978858739
NM_001007569	chr7	16959679	16964607	+	4085	1	Pnmal1|0710005I19Rik|4930488B01Rik|AI844408|Pnma8a|R74771|-|7|7 A2|protein-coding	0.130921002087368	0	0	0.173097631766892	0	0	0	0	0	0	0	0	0	0	0	0	0	0	0.390816016549377	0	0	0	0	0.0752145048355699	0	0	0	FALSE	NA	NA	NA
NM_001007570	chr8	70184340	70212281	-	3162	1	Slc25a42|2900084M01Rik|-|8|8 B3.3|protein-coding	12.1778890366656	18.3474981190709	9.95751626152317	21.6916733394915	8.99778748769384	17.501093274657	7.03215941316331	11.3108688866846	7.23008944819275	9.83644882715258	15.058633873734	10.2952015002703	22.9166706596818	10.9149309281976	26.9705806338409	26.0327825611121	22.6190002419207	9.0960007368902	18.5549544479616	10.4057130285356	11.6208744693041	14.4718391004108	5.3685978480116	7.87076262887968	11.262241699458	9.62066949521135	6.16232538040433	TRUE	-0.311156749270061	0.442134737244573	1
NM_001007571	chr8	84246235	84249761	-	656	1	D8Ertd738e|AA589584|-|8 C2|8 40.72 cM|protein-coding	200.146978751301	150.343203337277	154.142421785951	143.899940152432	168.060427804635	277.782966257634	120.895255228313	160.07402028946	36.0516339915667	150.605628079147	125.14560636235	215.864951335013	91.7540175116681	178.679880553755	285.09098190858	152.066183850866	192.438057211755	178.918267266243	171.57329519222	124.595874692943	140.958388526437	222.117882842401	211.436445659698	134.656608266501	173.08793438334	137.379420649665	224.032307242485	TRUE	-0.0787195549888096	0.794589902508274	1
NM_001007572	chr6	41652770	41680723	-	2583	1	Trpv5|CAT2|D630033B11|ECAC1|-|6|6 B2.1|protein-coding	0	0	0	0	0	0	0	0	0	0	0	0	0	0.168070434383309	4.44078227904159	3.24083775106741	0	0.449896633075576	0	0	0	0	0	0.118951317171236	0	0	1.53430365580728	TRUE	0	1	1
NM_001007573	chr4	124855239	124862171	-	2721	1	Maneal|Gm50|-|4|4 D2.2|protein-coding	0.786199622972287	0	0	1.03947640686182	0	0	1.08958412664081	0.780240571734567	0	0	0	0	0.429529659553022	0.797732326372817	0.73314098887969	0	0	0.106769845942137	5.57390391850053	2.87909422273233	0	3.24544967078982	1.21730758206991	0	0	0	0	TRUE	0.361606715000667	0.932616153208152	1
NM_001007574	chr5	107497745	107512556	+	6748	1	A830010M20Rik|AI849226|Kiaa1107|mKIAA1107|-|5|5 E5|protein-coding	18.9815566537777	35.320701198977	14.0875063488127	17.5518510397301	20.4222807942799	16.4014395182174	21.7480055164771	17.6427456597719	20.3273943407103	32.8066267492436	19.7087638994364	17.4875775632	24.4211290328648	16.7268438534592	19.6590539336572	12.3019040877525	18.771519947808	6.41487727778223	8.99027419219913	15.5565806302212	14.8999069531598	14.5142798353011	14.4802416951631	7.78600535496663	10.1401488974068	9.74873360863864	10.2777654122152	TRUE	-0.110149255625633	0.666554661256252	1
NM_001007575	chr13	67490167	67500522	-	2353	1	Zfp58|A530094I17Rik|Mfg-1|Mfg1|Rslcan5|Zfp817|-|13|13 B3|protein-coding	17.3876500020432	26.2993802192955	22.3875656154782	33.3567890608673	35.8962678419618	21.380232946129	22.3648371238701	27.2762298900283	33.8381790869137	29.5469699576347	34.5408255826454	26.6321067793967	36.0112153693895	36.0695366376383	14.8365240280402	25.4962890050507	25.6349982004348	17.6559572314591	32.5674477369323	26.4130281973794	29.5165641821458	21.6651915617553	26.0422599745118	13.1231410333434	17.1153256126105	10.9891514671821	17.4042069176167	TRUE	0.0185410035926079	0.943904672198583	1
NM_001007576	chrX	142079289	142196936	-	9976	1	Gucy2f|A930002I06|GC-F|GC2|-|X F2|X 62.85 cM|protein-coding	0	0	0	0	0	0	0	0	0	0	0	0	0	0	0	0	0	0.0582439356071679	0	0	0.161905959233763	0	0	0	0	0	0	FALSE	NA	NA	NA
NM_001007577	chrX	166499815	166510478	-	4040	1	Tceanc|A630018P17Rik|Gm390|-|X|X F5|protein-coding	26.6744250360569	29.4381974152548	23.9799439595859	36.4053454850725	39.9432026032639	31.4077150818174	26.9690276028885	30.0345526389469	18.9277027570245	18.1146483351523	41.2509656140135	25.5834483123116	46.7210786852647	34.2250270658044	24.4421765400275	18.1304416389387	38.1793776062466	16.1799923098823	41.0975931858508	27.2122151402889	31.2839984428166	24.6405873250038	21.7266804867634	17.8722881880015	17.5831609878369	21.7424153899482	17.657404498293	TRUE	-0.153850947620742	0.488967365626027	1
NM_001007578	chrX	134748455	134751419	-	2028	1	Armcx6|AW060994|-|X|X E3|protein-coding	26.1077007195083	24.7926448942317	38.8136913448425	30.6830062463325	21.0436420385266	15.1595597563186	40.5680699400211	27.8626145542655	17.1037863828498	17.5921104024075	35.2184913526235	12.8415886169053	33.4257947787667	24.8316608054251	16.2305051317737	15.8230547298787	20.6077684709265	4.72740866700309	7.67540109425098	19.3146335800164	19.9109202331857	15.8344424497384	17.3536109540828	3.48460493186685	7.53874830075868	5.43759955234153	6.18828242242388	TRUE	-0.10944352088862	0.747546905251176	1
NM_001007579	chr4	143567467	143573798	+	2097	1	BC080695|-|-|4|4 E1|protein-coding	0	0	0	0	0	0	0	0	0	0	0	0	0	0	0	0	0	0	0	0	0	0	0	0	0	0	0	FALSE	NA	NA	NA
NM_001007580	chrX	106420043	106485229	-	4783	1	Fndc3c1|Fndc3c|Gm784|-|X|X D|protein-coding	0	0	0	0	0	0	0	0	0	0	0	0	1.95484039915329	0	0	0	0	0.0607402782372054	0	0	0	0	0	0	0	0	0	FALSE	NA	NA	NA
NM_001007581	chr2	165490112	165493314	-	1864	1	Trp53rka|2810408M09Rik|-|2|2 H3|protein-coding	23.3836920184776	40.7203231457566	44.8273147677988	32.2445414110832	31.9577734445059	21.5912824558976	42.944461926996	35.4832044921736	46.9444882104778	16.6860789653736	12.7723713274536	30.1258915360244	29.7830658117378	46.8129358017326	18.7287237328212	31.0622301776462	29.5863400444504	24.9374035028801	25.6944757661621	41.3275131816189	42.4589692148526	31.6557178470106	31.9856710056975	25.5493262335096	31.2077190727313	25.7040650142579	34.3724351990495	TRUE	0.143148946051954	0.627947044426943	1
NM_001007582	chr8	21702524	21703647	-	496	1	AY761184|CRS1C-3|CRS1C-6|-|8|8 A2|protein-coding	0	0	0	0	0	0	0	0	0	0	0	0	0	0	0	0	0	0	0	0	0	0	0	0	0	0	0	FALSE	NA	NA	NA
NM_001007583	chr10	116986314	117025040	+	2707	1	Best3|Vmd2l3|mBest4|-|10|10 D2|protein-coding	0	0	0	0	0	0	0	0	0	0	0	0	0.215875545556663	0	0	0	0	0.214644071524605	0	1.15759370226149	0	0	0	0	0.413253305899031	0	0	FALSE	NA	NA	NA
NM_001007584	chr11	94694498	94704499	-	1677	1	Gm11541|-|-|11 D|11|protein-coding	0	0	0	0	0	0	0	0	0	0	0	0	0	0	0	0	0	0	0	0	0	0	0	0	0	0	0	FALSE	NA	NA	NA
NM_001007589	chr4	34550615	34566908	+	1712	1	Akirin2|2700059D21Rik|AA114675|AA522011|AU019887|Akirin-2|-|4|4 A5|protein-coding	82.9396401468408	117.193036686081	89.480068341019	102.843955967389	82.3138898167336	94.0330619107316	90.4840110098185	99.3026156592846	115.118145923227	79.082290687458	77.6838427531523	105.532430285277	114.349099947624	90.0202721169923	80.9836015400373	63.5654736233016	89.0895334238594	53.7938539756492	92.5531426341806	83.7397672050236	54.2479534670978	55.5680715630291	97.7049319544496	69.4545762979137	73.1844569484182	59.0819812139771	65.3958844558079	TRUE	0.126713052041031	0.477740356974615	1
NM_001008230	chr16	23925548	23930794	-	2424	1	Rtp2|Gm605|-|16|16 B1|protein-coding	0	0	0	0	0	0	0	0	0	0	0	0	1.4464730243116	0	0	0	0	0	0	0	1.66581461356851	0	0	0	0	0	0	FALSE	NA	NA	NA
NM_001008231	chr17	49456022	49564337	-	6017	1	Daam2|2310016D11Rik|AI843643|AW557870|-|17|17 C|protein-coding	0	0	0	0	0	0	0	0.108565965440982	0	0	0	0	0	0.757573921576685	0	1.73904851067956	0.716056301973257	0.193133289551972	0	0.52079211434633	0	0	0	0	0	0	0.109775257408182	FALSE	NA	NA	NA
NM_001008233	chr4	156221456	156228542	-	2192	1	Plekhn1|BC025458|Clpabp|-|4|4 E2|protein-coding	30.2539801082734	19.1882856127117	39.7769508380722	44.5165729726049	43.6029159141117	28.0507182352319	24.0075099235704	36.2829115700769	15.1048451906272	10.4332771547125	15.7299805953261	45.2955988999805	27.4592315180905	25.7465196904979	25.4820007576487	22.9135508512968	31.8420960115712	33.9294307513639	36.416136578563	55.6338987604247	35.5529827689316	31.6800816995667	30.5994307020747	28.3842967980355	25.1770303318376	22.0313111990762	16.723874850497	TRUE	-0.378885370567217	0.200792478845697	0.943479739117144
NM_001008419	chr1	58278326	58379264	+	4738	1	Aox2|Aoh3|Aox3l1|-|1 C1.3|1 29.0 cM|protein-coding	0.395070288590997	0.510190560824734	1.02236147738209	0	0	0	0	0	0	0	0	0	0	0	0	0	0	0	0	0	0	0	0	0	0.157404910520427	0	0	FALSE	NA	NA	NA
NM_001008420	chr15	21111452	21589533	+	5625	1	Cdh12|Cdhb|-|15 A2|15 8.25 cM|protein-coding	0	0	0	0	0	1.29185174437361	0	0	0	0	0	0	0	0	0	0	0	0.258240667385381	0.709548190046313	0	0.430713026484273	0	0	0	0	0	0	FALSE	NA	NA	NA
NM_001008421	chr12	17348493	17430095	+	2963	1	Nol10|Gm67|-|12|12 A1.1|protein-coding	29.5112419816564	37.8541766795492	26.9744020308133	26.0122568372208	23.7051691576416	34.3345679613303	45.7771505882472	37.4792576408794	22.6149073165683	25.0077519456431	22.7196505482401	18.6772953575947	35.1058954182571	37.8010430169148	57.5639392265981	41.4363474051426	66.3071518950971	50.6916058616342	52.2642229084062	42.126891120105	35.4324334139526	35.3581550125976	51.4227204918537	61.854664856259	65.8193175399841	65.7075816539632	60.5233081398908	TRUE	0.340917307353132	0.168288377503161	0.924275047830746
NM_001008422	chr7	45002950	45016249	-	4164	1	Scaf1|AI480556|SR-A1|-|7|7 B3|protein-coding	76.7411972580023	74.8870055612871	88.1193834048039	88.472885020413	74.9452330741689	71.2813064172009	55.0018220613714	86.9890403687261	58.499923283914	59.7557179470825	36.8680639377575	89.1232155235218	63.4336085551135	69.6436413506422	51.8600853212734	58.4675849531997	87.3290847505592	77.6536012607877	92.3997372844892	79.3310074909474	72.0505625625484	72.5880274793358	66.5203121912039	69.6923169436227	71.5963833577816	47.4864601669258	64.3227514435761	TRUE	-0.178687642562586	0.22274960751777	0.95913044585335
NM_001008423	chr12	80755447	80760715	-	4395	1	Ccdc177|Gm1568|-|12|12 C3|protein-coding	0	1.32001795341302	0	0	0	0	2.02372587617041	0	0	0	0	0	0	0.0493886157010338	0	0	0	0.132205119821867	0	0	0	0	0	0.279637089650333	0	0	0	FALSE	NA	NA	NA
NM_001008425	chr17	23668618	23673877	-	1524	1	Thoc6|F830014G06Rik|Wdr58|-|17|17 A3.3|protein-coding	31.232476459248	11.4202340654532	18.6733585918888	15.7752822021677	17.5018479552706	34.1106371782477	12.6449669657695	28.6114595724392	20.1737752414751	6.00255735515216	34.4758079889561	12.2822969866906	21.0896526248056	20.2250270163111	40.2509556399641	28.8373953627213	51.4533438289437	77.5865784639641	44.2594651025443	47.8059993664753	71.8031681700529	33.9770354179869	68.4627682549772	62.0953974370193	67.286984305312	57.387861688709	79.7475467085342	TRUE	0.392218587859687	0.362542205065457	0.98844294155275
NM_001008426	chr1	153874345	153876871	+	2524	1	Teddm1b|EG433365|Gm5531|-|1|1 G3|protein-coding	0	0	0	0	0	0	0	0	0	0	0	0	0	0.171999180670399	0	0	0	0	1.89756350349153	0	0.159981561937007	0	0	0	0	0	0	FALSE	NA	NA	NA
NM_001008427	chr7	42660108	42692718	-	3139	1	Zfp975|EG434179|Gm5595|mszf88|-|7 B3|7|protein-coding	25.045367043152	20.7921751143883	33.370624466856	33.2264460977202	29.3154559347633	19.766214935998	16.0563532800331	28.4583508673095	35.159626906504	17.7770545385271	18.8304468929803	32.9267700483399	29.6003954092641	36.857139497044	19.8597944283772	25.1123627998249	19.2160403840788	11.5690009082731	24.4126169241802	14.3087038905108	14.5360500933984	17.6469034794265	13.8495883535873	11.2564173332685	10.1568289020253	11.5082546577992	9.57424543932431	TRUE	-0.131547436755819	0.634750255342519	1
NM_001008428	chr9	109217432	109234754	-	1499	1	Fbxw20|Fbxw12|-|9|9 F2|protein-coding	0	0	0	0	0	0	0	0	0	0	0	0	0	1.73766216949468	0	0	0	0	0	0	0	0	0	0	0	0	0	FALSE	NA	NA	NA
NM_001008429	chr10	23949558	23950589	+	1030	1	Taar3|-|-|10|10 A4|protein-coding	0	0	0	0	0	0	0	0	0	0	0	0	0	0	0	0	0	0	0	0	0	0	0	0	0	2.95345213047168	0	FALSE	NA	NA	NA
NM_001008498	chr2	30031558	30048879	-	1789	1	Wdr34|3200002I06Rik|-|2|2 B|protein-coding	16.1430205983524	32.6988516645834	29.4454677994524	22.9245510869367	8.69711729023789	27.8081128059095	13.6720273174201	24.6471746500509	45.8279611969563	41.4186523280829	25.2389797515573	24.5651909693706	24.8253257341886	31.6676546269298	44.881936493768	11.3080600623815	29.1408498069169	30.0426712686319	58.8976557975838	34.739997399907	58.0072218102597	37.2459012145021	43.0468607553854	45.4264707775286	31.9949456506506	35.0712122396354	32.4905308533275	TRUE	0.417262116074382	0.299385610417681	0.979092786579146
NM_001008499	chr10	23960494	23961537	+	1042	1	Taar4|Gm226|Ta2|taR-4|-|10|10 A4|protein-coding	0	0	0	0	0	6.43732413592341	0	0	0	0	0	0	2.24328254058306	0	0	0	0	0.557621402703558	0	0	0	0	0	0	0	0	0	FALSE	NA	NA	NA
NM_001008501	chr17	21707741	21725636	+	4201	1	Zfp760|9430018I06|BC029103|-|17|17 A3.2|protein-coding	54.4232933784216	103.803339929693	66.300178312447	91.8174570236395	81.0575945148601	44.4411855188676	69.5140926555774	85.6786524984935	70.1821160836859	73.6012693246166	43.7738537998314	80.5892983327993	90.0001644557868	65.2067277075999	51.7594745895831	44.0041505279871	43.0748517726421	19.7783705620677	87.0256379246281	68.0029582304198	74.9723638697036	52.7432801922589	64.850315593741	29.5476091193369	26.1406242859419	16.292847684761	13.3644385920323	TRUE	-0.173588244180737	0.337208470877274	0.985445108718698
NM_001008502	chr3	37312554	37321451	+	2430	1	Bbs12|Gm1805|Gm407|Gm721|-|3|3 B|protein-coding	34.9938908110193	34.0210182715291	27.9075232583164	46.8492658224726	32.7464616927709	34.504587189466	58.258112761381	36.089571949522	25.3043896856033	22.5874010104985	30.743588960522	18.4201491040331	51.9444534952788	25.2793495389754	30.5798989691877	20.3822687819446	30.6737597955697	14.1075920145717	23.1588645362338	32.4536713961112	11.9642507356743	8.58969631162353	16.8681635365438	16.3108689467803	15.3453593836581	6.72882689601804	14.5422626438845	TRUE	0.168928719208096	0.498920238079673	1
NM_001008533	chr1	134199215	134235457	-	5815	1	Adora1|A1-AR|A1AR|A1R|AA1R|AI848715|ARA1|BB176431|Ri|-|1|1 E4|protein-coding	0	0	0	0	0	0	0	0	0	0	0	0	0.401977714064926	0	0	0	0	0.0499605762353488	0	0	0.833279715898207	0	0.284806012967518	0	0	0	0	FALSE	NA	NA	NA
NM_001008547	chr5	146182450	146185304	-	771	1	1700001J03Rik|-|-|5|5 G3|protein-coding	0	15.6762832502438	6.28268311262821	2.75137675396013	4.61267899417768	0	0	0	6.13485652359734	0	0	0	6.06355488271737	0	0	0	7.82349555974361	2.63767218632928	1.03533296212983	0	0	1.04125321945751	0	0	0	0	0.856702624935192	TRUE	-1.96729076635172	0.333330041366437	0.985445108718698
NM_001008549	chr7	43562370	43575461	+	3374	1	Zfp658|-|-|7|7 B3|protein-coding	3.8834917579754	6.30470934180522	2.87133887364336	3.66755096352569	8.564182268569	2.65073769991393	3.51482917438014	3.14616863617332	6.30850169194457	8.40500354732688	0.486636145665096	1.92966373111173	6.40838137741843	5.46839125978474	1.9215616626883	3.72158442990832	7.40645004743447	3.44422941088979	24.6049609470713	24.8440914542338	16.3958815468506	23.0800843282657	12.7622469177709	2.45873853314736	3.59187835602964	5.74780825480429	0.195766960232671	TRUE	-0.328450498088308	0.636584507378724	1
NM_001008550	chr12	79232347	79296282	-	9324	1	Zfyve26|4930465A13|9330197E15Rik|A630028O16Rik|Gm893|mKIAA0321|-|12|12 C3|protein-coding	31.4325543600108	43.3990941271131	50.0681632367254	42.3170243220084	43.6251017083274	52.1565478172816	38.7924201896115	41.0552840667326	26.717287000986	34.044620345457	39.7974839486413	48.1807480250103	37.165855360401	36.6660415550749	44.5017523803368	25.0635734858732	42.743162390606	54.6206430895961	35.1007188608818	40.9456974318602	37.4604617025515	39.262080854139	49.8229540751196	41.1744358312422	38.6729718289508	33.1970363474644	43.9211699669156	TRUE	-0.0271607851884089	0.855083446138224	1
NM_001008706	chr13	3854173	3854761	+	545	1	Calm5|AY314008|Scarf2|-|13|13 A1|protein-coding	0	0	0	0	0	0	0	0	0	0	0	0	0	4.77936805884866	0	0	0	0	0	0	1.48181087093213	0	0	0	0	0	0	FALSE	NA	NA	NA
NM_001008785	chr6	95117880	95129793	+	4726	1	Kbtbd8|AU040152|SSEC-51|SSEC51|Takrp|mKIAA1842|-|6|6 D2|protein-coding	8.09121434345604	13.5032306300788	9.48085596455485	12.6428847391822	8.65389722849691	9.69866559934123	8.46894594074487	12.440060784015	7.50630720433805	16.2594875661693	17.8921674369261	8.61019549932681	8.28462374567634	14.3300138370473	13.823996965042	6.0518839108353	21.1505395345272	13.155192694251	10.8098750916916	8.23295451846625	6.23718213076967	11.2963636143495	8.67321993097786	16.6758244187415	20.5934982689325	14.7242962355218	17.6100789678278	TRUE	-0.0543859388303862	0.851703613598507	1
NM_001008791	chr4	63414910	63495991	-	4074	1	Whrn|1110035G07Rik|AW122018|AW742671|C430046P22Rik|Dfnb31|Ush2d|wi|-|4 33.97 cM|4 C1|protein-coding	8.46720494169979	4.39074454864707	8.76880744079359	20.4806704566998	8.40208989467803	12.6228857995042	10.188173225394	10.2219293436971	0.967512350616419	16.6162103162651	14.9118024429404	18.3782234734576	9.32360864467909	10.4961718957267	24.6054370875718	8.04780199266352	7.93172085598874	1.99670619112408	14.891107081237	10.5120154011534	18.534456911027	9.95132909332051	12.0938567061443	1.13126381536562	3.34083615742159	2.05342492870914	1.13491017839353	TRUE	-0.18734708952332	0.69883188707815	1
NM_001009545	chr12	113489565	113491835	+	2269	1	Adam6b|4930523C11Rik|-|12|12 F1|protein-coding	0	0	0	0	0	0	0	0	0	0	0	0	2.57547422574652	0	0	0	0	0.256078229007099	0	1.38105163156539	0	1.94598249321708	0	0	0	0	0	TRUE	0	1	1
NM_001009546	chr19	6105781	6115989	+	2669	1	Naaladl1|Gm964|Naaladasel|-|19|19 A|protein-coding	0.801517112816633	0.724550881135284	0	0	0	0	0	0	0	0	0	0	0	0.48796470439725	0	0	1.45285113978111	2.61240090648381	5.83203949761745	3.13086664370862	2.11806237265121	3.00789146572401	1.86153649165169	1.95701434556244	1.18755488223851	4.98650942785238	1.11364921589084	TRUE	-3.28220580805895	0.275064074759004	0.976083180725684
NM_001009547	chr8	43519864	43528137	-	2401	1	Adam26b|-|-|8|8 A4|protein-coding	0	0	0	0	0	0	0	0	0	0	0	0	0	0	0	0	0	0	0	0	0	0	0	0	0	0	0	FALSE	NA	NA	NA
NM_001009548	chr8	40793273	40797303	+	2585	1	Adam20|4930529F22Rik|Adam38|-|8|8 A4|protein-coding	0	0	0	0	0	0	0	0	0	0	0	0	0	0	0	0	0	0.899097101148328	0	0	0	0	0	0	0	0	0	FALSE	NA	NA	NA
NM_001009549	chrX	53772686	53776394	-	2609	1	Zfp36l3|AY661338|-|X|X A5|protein-coding	0	0	0	0.813074540936474	0	0	0	0	0	0	0	0	2.68781189032681	0	0	0	0	0	0	0	2.16677212441782	0	0	0	0	0	0	FALSE	NA	NA	NA
NM_001009550	chr4	62147832	62150841	-	747	1	Mup21|Gm11208|Mup|Mup26|bM64F17.1|bM64F17.4|-|4 B3|4|protein-coding	0	0	0	0	0	0	0	0	0	0	0	0	0	2.03405724503655	0	0	0	0	0	0	0	0	0	0	0	0	0	FALSE	NA	NA	NA
NM_001009573	chr11	116062096	116077961	-	3932	1	Unc13d|2610108D09Rik|Jinx|Munc13-4|mFLJ00067|-|11|11 E2|protein-coding	195.045989043126	207.178110277777	231.910818662053	230.27630948515	215.942179985249	187.082959107239	204.336095810731	210.741793930077	210.515136430918	201.244436902413	182.689669511671	184.830941247853	189.639529482382	184.878909754384	142.944173629567	188.058429672506	173.23895029874	86.1513721878874	148.401498674806	114.694341822265	110.396228892086	120.563855573532	103.930382429796	62.9427476322573	64.9147338515183	57.2513024884413	64.338323556711	TRUE	-0.0332442632549105	0.789845576063715	1
NM_001009574	chr10	23970706	23971719	+	1012	1	Taar5|Gm227|taR-5|-|10|10 A4|protein-coding	0	0	0	0	0	0	0	0	0	0	0	0	0	0	0	0	0	0	0	0	0	0	0	0	0	0	0	FALSE	NA	NA	NA
NM_001009575	chrX	135742692	135747326	+	2818	1	Armcx5|AW556585|-|X|X F1|protein-coding	34.3509670434239	22.9890635587748	24.7096388476393	18.4429138374485	51.1118551925817	43.8372331638489	27.8800914931248	39.0600348718375	18.1836015306412	29.2161379287676	21.2667593948908	37.2550754219062	27.9952586039584	28.7311874805728	21.5911061879418	34.6567230760881	18.1942080024059	15.6703882622073	24.2191861355854	25.2052541208288	27.6551235732783	28.6309532775992	39.376098893616	19.1895743068067	17.6654056453358	10.9300262262798	13.2431694095509	TRUE	0.144110483822207	0.654807712868419	1
NM_001009818	chr5	93093416	93175075	+	5154	1	Sept11|6230410I01Rik|AW548875|D5Ertd606e|-|5 E2|5 47.29 cM|protein-coding	60.7552576367868	43.8994329268061	57.8003189386759	45.891779146161	44.8514566925135	51.7327797919828	64.8576854032757	63.5940782894442	61.6407862830326	47.0351729424089	53.5197787581757	65.0563251031635	65.1951268039551	90.379729345939	38.6086425914782	44.2592232392207	70.6381761696208	170.456878239244	104.542715719134	92.2125727053388	103.572944741743	95.0937533486924	97.122704752425	180.601022254828	178.7046595977	128.523016579844	151.993407151046	TRUE	0.304738312383234	0.0542715649232815	0.769372290299299
NM_001009819	chr4	128759258	128769298	+	3383	1	A3galt2|Gm433|iGb3|iGb3S|-|4|4 D2.2|protein-coding	0	0.857445891996781	0	0	0	0.330460722713183	0	0	0	2.70407845381374	0	0	2.07286468278529	0.96244294711518	4.27515683502125	0	0	0.171753325928793	0	0	0	0.949224040439536	0	0	0	0	0	TRUE	-0.810230332850017	0.880004882224431	1
NM_001009927	chr11	60728398	60732951	+	2516	1	Mief2|AI482195|Gm11|Smcr7|-|11|11 B2|protein-coding	12.0098945088513	9.4154897442124	11.7922041589816	12.7874499492976	15.3718535816999	7.55370692526148	2.3567236952223	13.1115625635726	22.2461699097934	0	11.746576470005	11.3212435416824	10.2195963752635	12.4233176092489	18.6325917418237	5.26797145962954	9.24720117347165	16.6275787426199	11.897481823362	11.7281894269499	11.8762783037943	11.1678132460496	6.08877560811072	8.30408789873792	6.66937618681644	12.3931124274462	7.74454405915679	TRUE	-0.0683209558402529	0.915233212292377	1
NM_001009930	chr7	141949751	142004243	+	4484	1	Brsk2|4833424K13Rik|SAD-A|SADA|-|7|7 F5|protein-coding	0	0	0	0.788474381989021	0	0	0	0.036420685440365	0	0	0	0	0	0.0968166663720087	0	0	0	0.518324265492513	0.178020007538381	0.349420846568005	0	0	0	0	0	0.848030690897031	0.441916407554661	FALSE	NA	NA	NA
NM_001009940	chr1	130932656	130940115	-	1116	1	Il19|-|-|1|1 E4|protein-coding	0	0	0	0	0	0	0	0	0	0	0	0	2.09453441513221	0	0	0	0	0	0	0	0	0	0	0	0	0	0	FALSE	NA	NA	NA
NM_001009947	chrX	35888832	36076562	+	6610	1	Dock11|5033414A21Rik|8030476J24|Zizimin2|sph238|-|X|X A3.3|protein-coding	123.751195605052	136.845272714614	133.923089446308	110.34456827223	120.047849386386	131.244800749233	120.092899228423	137.615532386733	102.446999297952	129.399153973533	104.327133025582	125.584325592783	136.766759836378	130.467649613012	98.5366444685544	91.2882952977956	111.591080733463	151.853130717633	217.493695394491	180.699880728039	179.966042363276	228.271454375668	194.302870147117	155.299006623039	149.862060064344	132.198259941351	143.345336585024	TRUE	0.0304990456631554	0.823305739459844	1
NM_001009949	chr4	45395924	45408766	-	4432	1	Slc25a51|9130208E07Rik|D130005A03Rik|Gm138|Mcart1|-|4|4 B1|protein-coding	124.592439771327	122.391308131971	122.683492624465	120.057677998699	117.054665325032	92.8260591104334	138.304106718391	118.318940689389	123.621096340517	103.202813732535	81.8732374909209	93.833490921197	120.514179391968	115.926904453137	113.314573959659	91.1337542206888	138.043440702658	115.697004778226	123.824724331892	154.900920834565	127.552086475769	119.008053825934	127.050985613285	128.044463653396	130.411317957013	101.327498168707	118.183789484037	TRUE	0.0132050232258891	0.906613310655352	1
NM_001009950	chr8	119479603	119501698	-	2609	1	Slc38a8|Gm587|-|8|8 E1|protein-coding	0	0	1.85663038705878	0	0	0.42849698157865	0	0	0	0	0	3.74320741401167	0	1.08157093065487	10.1311289219343	0	0	0.11135329659201	0	0	0	0	0	0	0	0	0	TRUE	-1.41375398400287	0.614169077490089	1
NM_001009951	chr8	56531522	56550566	-	1386	1	Cep44|4933440G23Rik|mKIAA1712|-|8|8 B2|protein-coding	68.6844071051861	49.1828117869337	72.9562977572755	31.1207311485086	53.8844773410756	64.9313595292679	43.3162754501735	69.0475232031412	90.4360180821638	90.4229397595606	38.5007839487057	17.6154908787093	57.7629068900422	68.9088780971567	40.6603642268768	46.808008881894	48.1832012403195	46.7432376842045	56.7292992853586	70.8415051202635	55.3540821374539	50.3925989910182	42.1206208734239	62.0709600511723	57.3059492307908	58.4377581984291	48.6095294589851	TRUE	0.334670258679651	0.246074533866111	0.965577676945183
NM_001009952	chr7	33364343	33366319	-	515	1	Scgb2b20|Abpbg20|Abpd|C2c|Scgb2b2|-|7|7 B1|protein-coding	0	0	0	0	0	0	0	0	0	0	0	0	0	0	0	0	0	0	0	0	0	0	0	0	0	0	0	FALSE	NA	NA	NA
NM_001010825	chr5	113735782	113740607	+	3156	1	Ficd|D5Ertd40e|Hype|-|5 F|5 55.55 cM|protein-coding	10.5911813515308	16.3909548706636	8.63346366415699	12.5468359451819	8.87403583587581	16.1174469058019	3.05306236625994	11.4876104183271	3.74681113727309	0	2.08100171796456	12.1198595988686	13.3317513723624	12.4487949452135	13.2738939307904	9.72559389745228	5.59724149327936	9.38945392347036	8.3466338895657	8.19146094872636	7.80462648988256	5.46905386322476	6.1659464016229	10.4656240865748	6.73474565345528	6.50629782544497	15.6967139692261	TRUE	-0.302837217057786	0.500217692866536	1
NM_001010827	chr10	23999939	24001015	+	1075	1	Taar7b|Gm698|taR-7b|-|10|10 A4|protein-coding	0	0	0	0	0	0	0	0	0	0	0	0	0	0	0	0	0	0	0	0	0	0	0	0	0	0	0	FALSE	NA	NA	NA
NM_001010828	chr10	23984609	23985646	-	1036	1	Taar6|Gm228|taR-6|-|10|10 A4|protein-coding	0	0	0	0	0	1.07910098932307	0	0	0	0	0	0	0	0	0	0	0	0	0	0	0	0	0	0	0	0	0	FALSE	NA	NA	NA
NM_001010829	chr10	23992405	23993481	-	1075	1	Taar7a|Gm229|taR-7a|-|10|10 A4|protein-coding	0	0	0	0	0	0	0	0	0	0	0	0	0	0	0	0	0	0	0	0	0	0	0	0	0	0	0	FALSE	NA	NA	NA
NM_001010830	chr10	24076500	24077534	+	1033	1	Taar8a|Gm230|taR-8a|-|10|10 A4|protein-coding	0	0	0	0	0	0	0	0	0	0	0	0	0	0	0	0	0	0	0	0	0	0	0	0	0	0	0	FALSE	NA	NA	NA
NM_001010831	chr10	24108488	24109534	-	1045	1	Taar9|Gm231|taR-9|-|10|10 A4|protein-coding	0	0	0	0	0	0	0	0	0	0	0	0	0	0	0	0	0	1.1120411514203	0	0	0	0	0	0	0	0	0	FALSE	NA	NA	NA
NM_001010833	chr17	35841498	35859670	+	7334	1	Mdc1|6820401C03|AA413496|Nfbd1|mKIAA0170|-|17|17 B1|protein-coding	114.998498349048	119.908305252365	112.941808597221	130.641625840647	103.9539131142	90.2407398368843	86.4081142399833	112.740703551187	79.8648069291952	76.7106204893635	87.9834700983495	114.518464727496	116.253514256631	124.217789518321	77.9291184493427	88.173743131347	97.990127660855	85.5637880756034	96.4333458451953	89.6557164211329	82.2012052436878	77.5549789357691	88.4640814968429	92.9001434240114	90.8333752788925	80.2614912549302	83.5328863986526	TRUE	-0.277009930862524	0.0267507174008805	0.623915228402491
NM_001010834	chr3	10331734	10335656	-	3920	1	Slc10a5|Gm405|mP5|-|3|3 A1|protein-coding	0	0	0	0	0	0	0	0	1.20662611726876	0	0	0	0	0	0	0	0	0	0	0.266463108165125	0	0	0	0	0	0	0	FALSE	NA	NA	NA
NM_001010835	chr10	24037614	24038690	+	1075	1	Taar7e|Gm697|taR-7e|-|10|10 A4|protein-coding	0	0	0	0	0	0	0	0	0	0	0	0	0	0	0	0	0	0	0	0	0	0	0	0	0	0	0	FALSE	NA	NA	NA
NM_001010836	chr7	19361216	19378533	+	3115	1	Ppp1r13l|AV260376|IASPP|Nkip1|wa3|-|7 A3|7 9.62 cM|protein-coding	8.92784567043297	3.56966331783721	5.05387903995767	3.85899359166992	10.5606656233472	5.74227223082478	0	5.19028089821672	14.4252830199322	4.99243197294646	3.95323520579623	6.00905958514174	2.2512042445787	13.8669438957312	5.92379095806104	10.077548849527	8.71384200466467	3.54407336459873	19.2193029005321	8.71843338176228	5.05552007410312	10.308908278674	6.24710332055276	5.42498198200054	3.29198600582008	8.42302740419832	4.77099479488387	TRUE	0.0424461439577491	0.939124021602624	1
NM_001010837	chr10	24091260	24092294	-	1033	1	Taar8b|Gm1149|taR-8b|-|10|10 A4|protein-coding	0	0	0	0	0	0	0	0	0	0	0	0	0	0	0	0	0	0	0	0	0	0	0	0	0	0	0	FALSE	NA	NA	NA
NM_001010838	chr10	24027222	24028298	+	1075	1	Taar7d|taR-7d|-|10|10 A4|protein-coding	0	0	0	0	0	0	0	0	0	0	0	0	0	0	0	0	0	0.270251861217259	0	0	0	0	0	0	0	0	0	FALSE	NA	NA	NA
NM_001010839	chr10	24049510	24050586	+	1075	1	Taar7f|taR-7f|-|10|10 A4|protein-coding	0	0	0	0	0	0	0	0	0	0	0	0	0	0	0	0	0	0	0	0	0	0	0	0	0	0	0	FALSE	NA	NA	NA
NM_001010840	chr10	24100843	24101951	-	1106	1	Taar8c|taR-8c|-|10|10 A4|protein-coding	0	0	0	0	0	0	0	0	0	0	0	0	0	0	0	0	0	0	0	0	0	0	0	0	0	0	0	FALSE	NA	NA	NA
NM_001011517	chr2	88677857	88678813	+	955	1	Olfr1193|MOR226-1|MOR230-9|Olfr1193-ps1|Olfr1194-ps1|-|2|2 D|protein-coding	0	0	0	0	0	0	0	0	0	0	0	0	0	0	0	0	0	0	0	0	0	0	0	0	0	0	0	FALSE	NA	NA	NA
NM_001011518	chr17	37196806	37197966	-	1159	1	Olfr94|MOR256-32P|-|17|17 B1|protein-coding	0	0	0	0	0	0	0	0	0	0	0	0	0	0	0	0	0	0	0	0	0	0	0	0	0	0	0	FALSE	NA	NA	NA
NM_001011519	chr2	87833041	87833985	+	943	1	Olfr1148|MOR264-7|-|2|2 D|protein-coding	0	0	0	0	0	0	0	0	0	0	0	0	0	0	0	0	0	0	0	0	0	0	0	0	0	0	0	FALSE	NA	NA	NA
NM_001011520	chr7	86268730	86269811	-	1079	1	Olfr310|MOR227-6P|-|7|7 D3|protein-coding	0	0	0	0	0	0	0	0	0	0	0	0	0	0	0	0	0	1.61550000449613	0	0	0	0	0	0	0	0	0	FALSE	NA	NA	NA
NM_001011523	chr9	38592803	38595161	+	1272	1	Olfr913|MOR165-10|MOR165-9P|-|9|9 A5.1|protein-coding	0	0	0	0	0	0	0	0	0	0	0	0	3.21590071757327	0.170646985853808	0	0	0	0	1.88264555142005	0	0	0	0	0	0	0	0	FALSE	NA	NA	NA
NM_001011524	chr19	11854995	11855951	-	955	1	Olfr1418|MOR266-5|-|19|19 A|protein-coding	0	0	0	0	0	0	0	0	0	0	0	0	0	0	0	0	0	0	0	3.28126298641033	0	0	0	0	0	0	0	FALSE	NA	NA	NA
NM_001011525	chr1	92490818	92491753	-	934	1	Olfr1415|MOR103-12|-|1|1 D|protein-coding	0	0	0	0	0	0	0	0	0	0	0	0	0	0	0	0	0	0.31105005439888	0	0	0	0	0	0	0	0	0	FALSE	NA	NA	NA
NM_001011527	chr7	108544527	108545498	+	970	1	Olfr503|MOR34-12|MOR34-8P|MOR34-9|Olfr1548|-|7|7 E3|protein-coding	0	0	0	0	0	0	0	0	0	0	0	0	0	0	0	0	0	0	0	0	0	0	0	0	0	0	0	FALSE	NA	NA	NA
NM_001011528	chr6	42486163	42487214	-	1049	1	Olfr456|MOR257-7P|-|6|6 B2.1|protein-coding	0	0	0	0	0	0	0	0	0	0	0	0	0	0	0	0	0	0	0	0	0	0	0	0	0	0	0	FALSE	NA	NA	NA
NM_001011529	chr2	89666928	89667884	-	955	1	Olfr1251|GA_x5J8B7TT7VM-20-924|MOR231-15P|-|2|2 E1|protein-coding	0	0	0	0	0	0	0	0	0	0	0	0	0	0	0	0	0	0	0	0	0	0	0	0	0	0	0	FALSE	NA	NA	NA
NM_001011530	chr14	49928563	49929568	-	1003	1	Olfr723|MOR247-3P|MOR247-4|-|14|14 C1|protein-coding	0	0	0	0	0	0	0	0	0	0	0	0	0	0	0	0	0	0	0	0	0	0	0	0	0	0	0	FALSE	NA	NA	NA
NM_001011531	chr11	58542447	58543483	-	1034	1	Olfr329-ps|MOR275-6P|Olfr329|-|11|11 B1.3|protein-coding	0	0	0	0	0	0	0	0	0	0	0	0	0	0	0	0	0	1.12387137643541	0	1.01018895938809	0	0	0	0	0	0	0	FALSE	NA	NA	NA
NM_001011532	chr2	86084730	86085854	-	1122	1	Olfr1037|MOR171-52|MOR256-34P|-|2|2 D|protein-coding	0	0	0	0	0	0	0	0	0	0	0	0	0	0	0	0	0	0.517862300906512	5.69156302176186	0	0	0	0	0	0	0	0	FALSE	NA	NA	NA
NM_001011533	chr7	105288095	105289060	+	964	1	Olfr688|MOR40-16|MOR40-5|Olfr688-ps1|-|7|7 E3|protein-coding	0	0	0	0	0	0	0	0	0	0	0	0	0	0	0	0	0	0	0	0	0	0	0	0	0	0	0	FALSE	NA	NA	NA
NM_001011534	chr2	85352995	85353924	-	928	1	Olfr988|MOR203-5P|-|2|2 D|protein-coding	0	0	0	0	0	0	0	0	0	0	0	0	0	0	0	0	0	0	0	0	0	0	0	0	0	0	0	FALSE	NA	NA	NA
NM_001011535	chr2	88446019	88449121	-	1173	1	Olfr1182|Gm13757|MOR225-7P|MOR225-8P|Olfr1536-ps1|-|2|2 D|protein-coding	0	0	0	0	0	0	0	0	0	0	0	0	0	0	0	0	0	0	0	0	3.44239950834617	0	0	0	0	0	0	FALSE	NA	NA	NA
NM_001011536	chr7	102856321	102858765	-	1062	1	Olfr566|GA_x5J8B7W5P47-379997-380552|MOR14-7P|-|7|7 E3|protein-coding	3.0215383815079	0	0	0	0	0	0	0	0	0	0	0	0	0	0	0	0	0	0	0	0	0	0	0	0	0	0	FALSE	NA	NA	NA
NM_001011542	chr7	106908125	106915123	+	1145	1	Olfr1532-ps1|GA_x6K02T2PBJ9-9297671-9298594|MOR260-6P|MOR260-9P|Olfr708|-|7|7 E3|protein-coding	0	0	0	0	0	0	0	0	0	0	0	0	0	0	0	0	0	0	0	0	0	0	0	0	0	0	0	FALSE	NA	NA	NA
NM_001011662	chr16	58915686	58918486	-	1138	1	Olfr180|MOR184-11P|MOR184-9|Olfr1563-ps1|-|16|16 C1.2|protein-coding	0	0	0	0	0	0	0	0	0	0	0	0	0	0	0	0	0	0	0	0	0	0	0	0	0	0	0	FALSE	NA	NA	NA
NM_001011687	chr14	51922160	51922773	-	611	1	Rnase13|-|-|14|14 C1|protein-coding	0	0	0	0	0	0	0	0	0	0	0	0	0	0	0	0	0	0	0	0	0	0	0	0	0	0	0	FALSE	NA	NA	NA
NM_001011695	chr2	85607964	85608908	-	943	1	Olfr1000|MOR175-9|-|2|2 D|protein-coding	0	0	0	0	0	0	0	0	0	0	0	0	0	0	0	0	0	0	0	0	0	0	0	0	0	0	0	FALSE	NA	NA	NA
NM_001011707	chr19	39113898	39186756	+	1619	1	Cyp2c66|2010301M18Rik|-|19|19 C3|protein-coding	0	0	0	0	0	0	0	0	0	0	0	0	0	1.34072245834493	0	0	0	0	0	0	0	0	0	0.189778413992158	0	0	0	FALSE	NA	NA	NA
NM_001011721	chr17	37313411	37314437	-	1024	1	Olfr102|MOR250-4|-|17|17 B1|protein-coding	0	0	0	0	0	0	0	0	0	0	0	0	0	0	0	0	0	0	0	0	0	0	0	0	0	0	0	FALSE	NA	NA	NA
NM_001011732	chr2	153031852	153055775	+	2706	1	Xkr7|AY534253|-|2|2 H1|protein-coding	0	0	0	0	0	0	0	0	0	0	0	0	0	0	0	0	0	0	0	0.386007163343418	0	0	0.918041555103168	0.227088878235996	0	0	0	FALSE	NA	NA	NA
NM_001011733	chr15	98186013	98195542	-	2078	1	Olfr288|C85333|GA_x5J8B7W76D0-7609197-7608973|MOR286-3P|-|15|15 F1|protein-coding	0	0	0	0	0	0	0	0	0	0	0	0	0	0	0	0	0	1.11846294825237	0	0	0	0	0	0	0	0	0	FALSE	NA	NA	NA
NM_001011734	chr2	87268846	87269769	+	922	1	Olfr1116|MOR264-21P|MOR264-8P|Olfr1116-ps|Olfr1521-ps1|-|2|2 D|protein-coding	0	0	0	0	0	0	0	0	0	0	0	0	0	0	0	0	0	1.57549214104422	0	0	0	0	0	0	0	0	0	FALSE	NA	NA	NA
NM_001011735	chr2	86455328	86456269	-	940	1	Olfr1066|MOR188-8|MOR256-52P|-|2|2 D|protein-coding	0	0	0	0	0	0	0	0	0	0	0	0	0	0	0	0	0	0.618129257039476	0	0	0	0	0	0	0	0	0	FALSE	NA	NA	NA
NM_001011736	chr16	59328590	59329507	-	916	1	Olfr205|GA_x54KRFPKG5P-55543875-55542958|GA_x5J8B7U0478-6-340|MOR182-11P|-|16|16 C1.3|protein-coding	0	0	0	0	0	0	0	0	0	0	0	0	0	0	0	0	0	0	0	0	0	0	0	0	0	0	0	FALSE	NA	NA	NA
NM_001011737	chr10	78611669	78618074	-	1156	1	Olfr1357|MOR128-3|MOR128-4|-|10|10 C1|protein-coding	0	0	0	0	0	0	0	0	0	0	0	0	0	0	0	0	0	0	0	0	0	0	0	0	0	0	0	FALSE	NA	NA	NA
NM_001011738	chr14	50618224	50619195	+	970	1	Olfr744|MOR106-13P|-|14|14 C1|protein-coding	0	0	0	0	0	0	0	0	0	0	0	0	0	0	0	0	0	2.09654150068028	0	0.807630451552027	0	0	0	0	0	0	0	FALSE	NA	NA	NA
NM_001011739	chr9	38061322	38062251	+	928	1	Olfr885|MOR162-12|-|9|9 A4|protein-coding	0	0	0	0	0	0	0	0	0	0	0	0	0	0	0	0	0	0	0	0	0	0	0	0	0	0	0	FALSE	NA	NA	NA
NM_001011740	chr11	59612966	59614225	+	1258	1	Olfr225|MOR256-51|-|11|11 B1.3|protein-coding	0	0	0	0	0	0	0	0	0	0	0	0	0	0	0	0	0	0	0	0.415157147856633	0	0	0	0	0	0	0	FALSE	NA	NA	NA
NM_001011741	chr11	49470054	49471181	+	1125	1	Olfr1386|MOR256-50|-|11|11 B1.2|protein-coding	0	0	0	0	0	0	0	0	0	0	0	0	0	0	0	0	0	0	0	0	0	0	0	0	0	0	0	FALSE	NA	NA	NA
NM_001011742	chr7	108054984	108055967	+	982	1	Olfr479|MOR267-15|-|7|7 E3|protein-coding	0	0	0	0	0	0	0	0	0	0	0	0	0	0	0	0	0	0	0	0	0	0	0	0	0	0	0	FALSE	NA	NA	NA
NM_001011743	chr11	58597345	58598466	+	1119	1	Olfr324|MOR102-2|-|11|11 B1.3|protein-coding	0	0	0	0	0	0	0	0	0	0	0	0	0	0	0	0	0	0	0	0	0	0	0	0	0	0	0	FALSE	NA	NA	NA
NM_001011748	chr9	20054466	20055461	-	994	1	Olfr867|MOR143-2|-|9|9 A3|protein-coding	0	0	0	0	0	0	0	0	0	0	0	0	0	0	0	0	0	6.43003673821748	0	0	0	0	0	0	0	0	0	FALSE	NA	NA	NA
NM_001011749	chr7	106864982	106865929	+	946	1	Olfr704|MOR283-12P|-|7|7 E3|protein-coding	0	0	0	0	0	0	0	0	0	0	0	0	0	0	0	0	0	0.307104387746885	0	0	0	0	0	0	0	0	0	FALSE	NA	NA	NA
NM_001011750	chr7	86615636	86616643	-	1006	1	Olfr294|MOR219-5|-|7|7 D3|protein-coding	0	0	0	0	0	1.11128093930288	0	0	0	0	0	0	0	0	0	0	0	0.577576045345037	0	0	0	0	0	0	0	0	0	FALSE	NA	NA	NA
NM_001011751	chr7	86488551	86489549	-	997	1	Olfr298|MOR219-4|-|7|7 D3|protein-coding	0	0	0	0	0	0	0	0	0	0	0	0	0	0	0	0	0	0	0	0	0	0	0	0	1.12204282755133	0	0	FALSE	NA	NA	NA
NM_001011752	chr7	86663664	86664674	+	1009	1	Olfr293|MOR221-3|-|7|7 D3|protein-coding	0	0	0	0	0	0	0	0	0	0	0	0	0	0	0	0	0	0	0	0	0	0	0	0	0	0	0	FALSE	NA	NA	NA
NM_001011753	chr17	37609785	37610779	-	992	1	Olfr115|MOR218-11P|-|17|17 B1|protein-coding	0	0	0	0	0	0	0	0	0	0	0	0	0	0	0	0	0	0.585727320178535	4.82807488186755	0	0	0	0	0	0	0	0	FALSE	NA	NA	NA
NM_001011754	chr14	50345376	50346440	-	1063	1	Olfr735|MOR243-1|-|14|14 C1|protein-coding	0	0	0	0	0	0	0	0	0	0	0	0	15.392759031997	0	0	0	0	0	0	0	0	0	0	0	0	0	0	FALSE	NA	NA	NA
NM_001011755	chr7	104975042	104975983	-	940	1	Olfr671|MOR32-12|-|7|7 E3|protein-coding	0	0	0	0	0	0	0	0	0	0	0	0	0	0	0	0	0	1.23625851407895	0	0	0	0	0	0	0	0	0	FALSE	NA	NA	NA
NM_001011756	chr9	39318647	39319612	-	964	1	Olfr948|MOR171-45|MOR171-51|-|9|9 A5.1|protein-coding	0	0	0	0	0	0	0	0	0	0	0	0	0	0	0	0	0	0	0	0	0	0	0	0	0	0	0	FALSE	NA	NA	NA
NM_001011757	chr7	104703569	104704603	+	1033	1	Olfr663|MOR40-12|-|7|7 E3|protein-coding	0	0	0	0	0	0	0	0	0	0	0	0	0	0	0	0	0	1.12495934485403	0	0	0	0	0	0	0	0	0	FALSE	NA	NA	NA
NM_001011758	chr2	85799339	85800268	-	928	1	Olfr1016|MOR213-9|-|2|2 D|protein-coding	0	0	0	0	0	0	0	0	0	0	0	0	0	0	0	0	0	0	0	0	0	0	0	0	0	0	0	FALSE	NA	NA	NA
NM_001011759	chr2	85991819	85992829	+	1009	1	Olfr1031|MOR200-1|-|2|2 D|protein-coding	0	0	0	0	0	0	0	0	0	0	0	0	0	0	0	0	0	3.45515263597883	0	0	0	0	0	0	0	0	0	FALSE	NA	NA	NA
NM_001011760	chr11	58786139	58787269	+	1128	1	Olfr314|MOR278-2|-|11|11 B1.3|protein-coding	0	0	0	0	0	0	0	0	0	0	0	0	0	0	0	0	0	0	2.12298328138857	0	0	0	0	0	0	0	0	FALSE	NA	NA	NA
NM_001011761	chr2	89282196	89283131	-	934	1	Olfr1229|MOR233-19|MOR233-22|-|2|2 E1|protein-coding	0	0	0	0	0	0	0	0	0	0	0	0	0	0	0	0	0	0	0	0	0	0	0	0	0	0	0	FALSE	NA	NA	NA
NM_001011767	chr7	86465413	86466405	+	991	1	Olfr299|MOR221-2|-|7|7 D3|protein-coding	0	0	0	0	0	0	0	0	0	0	0	0	0	0	0	0	0	0	0	0	0	0	0	0	0	0	0	FALSE	NA	NA	NA
NM_001011769	chr11	58732096	58733223	-	1125	1	Olfr317|MOR256-47|-|11|11 B1.3|protein-coding	0	0	0	0	0	0	0	0	0	0	0	0	0	0	0	0	0	0	0	0	0	0	0	0	0	0	0	FALSE	NA	NA	NA
NM_001011770	chr11	58489719	58492499	-	1597	1	Olfr332|MOR284-2|-|11|11 B1.3|protein-coding	0	0	0	0	0	0	0	0	0	0	0	0	0	0	0	0	0	0	0	0	0	0	0	0	0	0	0	FALSE	NA	NA	NA
NM_001011771	chr2	86732675	86733610	-	934	1	Olfr1089|MOR193-1|-|2|2 D|protein-coding	0	0	0	0	0	0	0	0	0	0	0	0	0	0	0	0	0	0	0	0	0	0	0	0	0.399242219510592	0	0	FALSE	NA	NA	NA
NM_001011773	chr2	111449142	111450059	+	916	1	Olfr1287|MOR248-15|-|2|2 E3|protein-coding	0	0	0	0	0	0	0	0	0	0	0	0	0	0	0	0	0	0	0	0	0	0	0	0	0	0	0	FALSE	NA	NA	NA
NM_001011774	chr2	85951065	85952039	+	973	1	Olfr1028|MOR198-3P|MOR198-4|MOR198-6_p|Olfr1534-ps1|-|2|2 D|protein-coding	0	0	0	0	0	0	0	0	0	0	0	0	0	0	0	0	0	0	0	0	0	0	0	0	0	0	0	FALSE	NA	NA	NA
NM_001011775	chr19	11870146	11871305	-	1157	1	Olfr1419|MOR266-10|-|19|19 A|protein-coding	0	0	0	0	0	0	0	0	0	0	0	0	0	0	0	0	0	0	0	0	0	0	0	0	0	0	0	FALSE	NA	NA	NA
NM_001011776	chr7	140335864	140336781	+	916	1	Olfr527|MOR251-5|-|7|7 F4|protein-coding	0	0	0	0	0	0	0	0	0	0	0	0	0	0	0	0	0	0	0	0	0	0	0	0	0	0	0	FALSE	NA	NA	NA
NM_001011777	chr2	86159345	86160441	-	1094	1	Olfr1042|MOR185-10|-|2|2 D|protein-coding	0	0	0	0	0	0	0	0	0	0	0	0	0	0	0	0	0	0	0	0.477392771484136	0	0	0	0	0	0	0	FALSE	NA	NA	NA
NM_001011778	chr15	98312589	98313548	-	958	1	Olfr285|MOR160-3|-|15|15 F1|protein-coding	0.279129589523433	0	0	0	0	0	0	0	0	9.54895345433392	0	0	0	0	0	0	0	0	0	0	0	0	0	0	0	0	0	FALSE	NA	NA	NA
NM_001011779	chr15	98226675	98234450	-	1445	1	Olfr286|EG629524|MOR286-2|-|15|15 F1|protein-coding	0	0	0	0	0	0	0	0	0	0	0	0	0	0	0	0	0	0	0	0	0	0	0	0	0	0	0	FALSE	NA	NA	NA
NM_001011780	chr15	98206971	98221056	-	1771	1	Olfr287|MOR286-1|-|15|15 F1|protein-coding	0	0	0	0	0	0	0	0	0	0	0	0	0	0	0	0	0	0	0	0	0	0	0	0	0	3.00598388773303	0	FALSE	NA	NA	NA
NM_001011782	chr7	102476773	102477902	-	1127	1	Olfr543|MOR42-2|-|7|7 E3|protein-coding	0	0	0	0	0	0	0	0	0	0	0	0	0	0	0	0	0	1.03112955034092	0	0	4.29948673287318	0	0	0	0	0	0	FALSE	NA	NA	NA
NM_001011784	chr2	86130702	86131661	-	958	1	Olfr1039|MOR185-5|MOR185-9P|Olfr1517|-|2|2 D|protein-coding	0	0	0	0	0	0	0	0	0	0	0	0	0	0	0	0	0	0.606515137387377	0	0	0	0	0	0	0	0	0	FALSE	NA	NA	NA
NM_001011785	chr2	85330967	85331896	-	928	1	Olfr987|GA_x5J8B7TRSBM-251-3|GA_x5J8B7W531T-1241080-1240524|MOR203-7P|-|2|2 D|protein-coding	0	0	0	0	0	0	0	0	0	0	0	0	0	0	0	0	0	0.626122307777055	0	0	0	0	0	0	0	0	0	FALSE	NA	NA	NA
NM_001011787	chr2	111944516	111945454	-	937	1	Olfr1307|MOR245-19P|-|2|2 E3|protein-coding	0	0	0	0	0	0	0	0	0	0	0	0	0	0	0	0	0	0	0	0	0	0	0	0	0	0	0	FALSE	NA	NA	NA
NM_001011788	chr19	12228519	12229562	-	1042	1	Olfr1432|GA_x5J8B7W20A2-6027-5647|GA_x6K02T2RE5P-2593538-2592756|Olfr1432-ps1|-|19|19 A|protein-coding	0	0	0	0	0	0	0	0	0	0	0	0	0	0	0	0	0	0	0	0	0	0	0	0	0	0	0	FALSE	NA	NA	NA
NM_001011789	chr11	59570782	59571738	-	955	1	Olfr222|MOR256-45P|-|11|11 B1.3|protein-coding	0	0	0	0	0	0	0	0	0	0	0	0	0	0	0	0	0	0	0	0	0	0	0	0	0	0	0	FALSE	NA	NA	NA
NM_001011790	chr11	49535187	49536122	+	934	1	Olfr1382|GA_x5J8B7TT7LR-4113-3651|MOR256-43P|MOR256-57|-|11|11 B1.2|protein-coding	0	0	0	0	0	0	0	0	0	0	0	0	0	0	0	0	0	0	0	0	0	0	0	0	0	0	0	FALSE	NA	NA	NA
NM_001011791	chr16	59109625	59110633	-	1006	1	Olfr193|MOR113-7P|MOR183-7P|Olfr1540-ps1|-|16|16 C1.3|protein-coding	0	0	0	0	0	0	0	0	0	0	0	0	0	0	0	0	0	0.577576045345037	5.55436580180389	0	0	0	0	0	0	0	0	FALSE	NA	NA	NA
NM_001011792	chr16	59361299	59362216	-	916	1	Olfr207|MOR182-9|-|16|16 C1.3|protein-coding	0	0	0	0	0	0	0	0	0	0	0	0	7.65556901950069	0	0	0	0	0	0	0	0	0	0	0	0	0	0	FALSE	NA	NA	NA
NM_001011793	chr7	103328488	103329447	+	958	1	Olfr598|MOR23-4P|MOR23-5|-|7|7 E3|protein-coding	0	0	0	0	0	0	0	0	0	0	0	0	0	0	0	0	0	0	0	0	0	0	0	0	0	0	4.82632992356496	FALSE	NA	NA	NA
NM_001011794	chrX	49885469	49886401	-	931	1	Olfr1322|MOR264-16P|-|X|X A5|protein-coding	0	0	0	0	0	0	0	0	0	0	0	0	0	3.49725509139705	0	0	0	0	0	0	0	0	0	0	0	0	0	FALSE	NA	NA	NA
NM_001011795	chr2	111230853	111231791	-	937	1	Olfr1275|MOR245-18|-|2|2 E3|protein-coding	0	0	0	0	0	0	0	0	0	0	0	0	0	0	0	0	0	0	0	0	0	0	0	0	0	0	0.704928200453611	FALSE	NA	NA	NA
NM_001011796	chr2	89629940	89630896	-	955	1	Olfr1249|MOR231-16P|MOR231-17P|Olfr1541-ps1|-|2|2 E1|protein-coding	0	0	0	0	0	0	0	0	0	0	0	0	0	0	0	0	0	0	0	0	0	0	0	0	0	0	0	FALSE	NA	NA	NA
NM_001011797	chr10	129350565	129351509	+	943	1	Olfr782|MOR110-8|-|10|10 D3|protein-coding	0	0	0	0	0	0	0	0	0	0	0	0	0	0	0	0	0	0	0	0	0	0	0	0	0	0	0	FALSE	NA	NA	NA
NM_001011798	chr9	38047224	38048153	+	928	1	Olfr884|MOR162-11P|MOR162-13|MOR162-9P|Olfr1550-ps1|-|9|9 A4|protein-coding	0	0	0	0	0	0	0	0	0	0	0	0	0	0	0	0	0	0	0	0	0	0	0	0	0	0	0	FALSE	NA	NA	NA
NM_001011799	chr6	42744039	42744992	+	952	1	Olfr453|MOR257-8P|-|6|6 B2.1|protein-coding	0	0	0	0	0	0	0	0	0	0	0	0	0	0	0	0	0	0	0	0	0	0	0	0	0	0	0	FALSE	NA	NA	NA
NM_001011800	chr6	116506516	116517965	+	2668	1	Olfr212|4931403F16Rik|MOR119-4|-|6|6 E3|protein-coding	0	0	0	0	0	0	0	0	0	0	0	0	0	0	0	0	0	0	0	0	0	0	0	0	0	0	0	FALSE	NA	NA	NA
NM_001011801	chr6	116540455	116541438	+	982	1	Olfr213|MOR119-3|-|6|6 E3|protein-coding	0	0	0	0	0	0	0	0	0	0	0	0	0	0	0	0	0	0	0	0	0	0	0	0	0	0	0	FALSE	NA	NA	NA
NM_001011802	chr2	112155898	112157007	+	1107	1	Olfr1318|MOR245-16|-|2|2 E3|protein-coding	0	0	0	0	0	0	0	0	0	0	0	0	0	0	0	0	0	0	0	0	0	0	0	0	0	0	0	FALSE	NA	NA	NA
NM_001011803	chr2	111911990	111912928	-	937	1	Olfr1306|MOR245-15|-|2|2 E3|protein-coding	0	0	0	0	0	0	0	0	0	0	0	0	0	0	0	0	0	0	0	0	0	0	0	0	0	0	0	FALSE	NA	NA	NA
NM_001011804	chr2	88929378	88930313	-	934	1	Olfr1211|MOR233-16P|MOR233-21|-|2|2 E1|protein-coding	0	0	0	0	0	0	0	0	0	0	0	0	0	0	0	0	0	0	0	0	0	0	0	0	0	0	0	FALSE	NA	NA	NA
NM_001011805	chr11	49494535	49495464	+	928	1	Olfr1385|MOR256-41P|MOR256-42P|Olfr1549-ps1|-|11|11 B1.2|protein-coding	0	0	0	0	0	0	0	0	0	0	0	0	0	0	0	0	0	0	0	0	0	0	0	0	0	0	0	FALSE	NA	NA	NA
NM_001011806	chr9	38430284	38431219	+	934	1	Olfr901|MOR162-8|-|9|9 A5.1|protein-coding	0	0	0	0	0	7.18168281545202	0	0	0	0	0	0	0	0	0	0	0	0.622100108797759	0	0	0	0	0	0	0	0.814254736184644	0	FALSE	NA	NA	NA
NM_001011807	chr16	59085552	59086481	-	928	1	Olfr191|MOR183-5P|-|16|16 C1.3|protein-coding	0	0	0	0	0	0	0	0	0	0	0	0	0	0	0	0	0	0	0	0	0	0	0	0	0	0	0	FALSE	NA	NA	NA
NM_001011808	chr16	59201504	59202424	-	919	1	Olfr198|MOR182-8|-|16|16 C1.3|protein-coding	0	0	0	0	0	0	0	0	0	0	0	0	0	0	0	0	0	0	0	0	0	0	0	0	0	0	0	FALSE	NA	NA	NA
NM_001011809	chr14	50139702	50140637	-	934	1	Olfr728|MOR246-1P|-|14|14 C1|protein-coding	0	0	0	0	0	0	0	0	0	0	0	0	0	0	0	0	0	0	0	0	0	0	0	0	0	0	0	FALSE	NA	NA	NA
NM_001011810	chr7	108158918	108159871	-	952	1	Olfr485|MOR204-30P|-|7|7 E3|protein-coding	0	0	0	0	0	0	0	0	0	0	0	0	0	1.36804390339943	0	0	0	0	0	0	0	0	0	0	0	0	0	FALSE	NA	NA	NA
NM_001011811	chr7	108211583	108212527	-	943	1	Olfr487|MOR204-29P|MOR204-31P|Olfr1538-ps1|-|7|7 E3|protein-coding	0	0	0	0	0	0	0	0	0	0	0	0	0	0	0	0	0	0	0	0	0	0	0	0	0	0	0	FALSE	NA	NA	NA
NM_001011812	chr9	39393793	39394737	+	943	1	Olfr951|MOR171-33P|MOR171-49|-|9|9 A5.1|protein-coding	0	0	0	0	0	0	0	0	0	0	0	0	4.95758304832989	0	0	0	0	0.924244170122652	0	0	0	0	0	0	0	0	0	FALSE	NA	NA	NA
NM_001011813	chr17	37151032	37151970	-	937	1	Olfr93|MOR256-39P|-|17|17 B1|protein-coding	0	0	0	0	0	0	0	0	0	0	0	0	0	0	0	0	0	0	0	0	0	0	0	0	0	0	0	FALSE	NA	NA	NA
NM_001011814	chr7	140201812	140202768	-	955	1	Olfr524|MOR103-14P|-|7|7 F4|protein-coding	0	0	0	0	0	0	0	0	0	0	0	0	0	0	0	0	0	0.304210210270737	0	0	0	0	0	0	0	0	0	FALSE	NA	NA	NA
NM_001011815	chr7	140466203	140467165	+	961	1	Olfr533|MOR252-3P|-|7|7 F4|protein-coding	0	0	0	0	0	0	0	0	0	0	0	0	0	0	0	0	0	0	0	0	0	0	0	0	0	0	0	FALSE	NA	NA	NA
NM_001011816	chr2	88423088	88424023	-	934	1	Olfr1181|MOR225-9P|-|2|2 D|protein-coding	0	0	0	0	0	0	0	0	0	0	0	0	0	0	0	0	0	0	0	0	0	0	0	0	0	0	0	FALSE	NA	NA	NA
NM_001011818	chr11	58757667	58758587	+	919	1	Olfr316|MOR285-3P|MOR285-6_p|-|11|11 B1.3|protein-coding	0	0	0	0	0	0	0	0	0	0	0	0	0	0	0	0	0	0	0	0	0	0	0	0	0	0	0	FALSE	NA	NA	NA
NM_001011819	chr11	58831156	58832082	+	925	1	Olfr312|GA_x5J8B7W3UM0-1747565-1747342|MOR222-4P|-|11|11 B1.3|protein-coding	0	0	0	0	0	0	0	0	0	0	0	0	0	0	0	0	0	0	0	0	0	0	0	0	0	0	0	FALSE	NA	NA	NA
NM_001011820	chr13	21702974	21703965	+	989	1	Olfr1359|MOR256-35|MOR256-60|-|13|13 A3.1|protein-coding	0	0	0	0	0	0	0	0	0	0	0	0	0	0	0	0	0	0	0	0	0	0	0	0	0	0	0	FALSE	NA	NA	NA
NM_001011821	chr10	129704880	129705824	+	943	1	Olfr804|MOR110-7|-|10|10 D3|protein-coding	0	0	0	0	0	0	0	0	0	0	0	0	0	0	0	0	0	0	0	0	0	0	0	0	0	0	0	FALSE	NA	NA	NA
NM_001011822	chr10	129462678	129463616	+	937	1	Olfr787|MOR111-10|-|10|10 D3|protein-coding	0	0	0	0	0	0	0	0	0	0	0	0	0	0	0	0	0	0	0.851912181218892	0	0	0	0	0	0	0	0	FALSE	NA	NA	NA
NM_001011823	chr9	18987990	18988928	+	937	1	Olfr834|MOR153-2|MOR153-4_p|-|9|9 A2|protein-coding	0	0	0	0	0	0	0	0	0	0	0	0	0	0	0	0	0	0.930162489248304	0	3.34429685381202	0	0	0	0	0	0	0	FALSE	NA	NA	NA
NM_001011824	chr9	18944650	18945588	+	937	1	Olfr832|MOR153-1|-|9|9 A2|protein-coding	0	0	0	0	0	0	0	0	0	0	0	0	0	0	0	0	0	0	0	0	0	0	0	0	0	0	0	FALSE	NA	NA	NA
NM_001011825	chr2	87033281	87034219	-	937	1	Olfr1105|MOR0-6P|MOR172-7|-|2|2 D|protein-coding	0.28538542877636	0	0	0	0	0	0	0	0	0	0	0	0	0	0	0	0	0.620108326165536	0	0	0	0	0	0	0	0	0	FALSE	NA	NA	NA
NM_001011826	chr9	39750388	39751320	+	931	1	Olfr967|MOR171-30P|-|9|9 A5.1|protein-coding	0	0	0	0	0	0	0	0	0	0	0	0	0	0	0	0	0	0	0	0	0	0	0	0	0	0	0	FALSE	NA	NA	NA
NM_001011827	chr9	39669059	39669994	+	934	1	Olfr963|MOR224-13|MOR224-7P|-|9|9 A5.1|protein-coding	0	0	0	0	0	0	0	0	0	0	0	0	0	0	0	0	0	0	0	0	0	0	0	0	0	0	0	FALSE	NA	NA	NA
NM_001011828	chr7	86385657	86386658	-	1000	1	Olfr304|MOR219-3P|-|7|7 D3|protein-coding	0.534812293526898	0	0	0	0	0	0	0	0	0	0	0	0	0	0	0	0	0	0	0	0	0	0	0	0	0	0	FALSE	NA	NA	NA
NM_001011829	chr17	37952051	37953022	-	970	1	Olfr761|MOR218-12|MOR218-5P|MOR218-6P|Olfr1552-ps1|-|17|17 B1|protein-coding	0	0	0	0	0	0	0	0	0	0	0	0	0	2.46153878975926	0	0	0	0	0	0	0	0	0	0	0	0	0	FALSE	NA	NA	NA
NM_001011830	chr17	37696685	37701720	+	1112	1	Olfr119|MOR263-7|-|17|17 B1|protein-coding	0	0	0	0	0	0	0	0	0	0	0	0	0	0	0	0	0	3.13511601591964	0	0	0	0	0	0	0	0	0	FALSE	NA	NA	NA
NM_001011831	chr19	13827459	13828394	-	934	1	Olfr1500|MOR212-4P|-|19|19 A|protein-coding	0	0	0	0	0	0	0	0	0	0	0	0	0	0	0	0	0	1.24420021759552	0	0	0	0	0	0	0	0	0	FALSE	NA	NA	NA
NM_001011832	chr19	13654446	13655396	+	949	1	Olfr1490|MOR266-6P|-|19|19 A|protein-coding	0	0	0	0	0	0	0	0	0	0	0	0	0	0	0	0	0	0	0	0	0	0	0	0	0	0	0	FALSE	NA	NA	NA
NM_001011833	chr2	87710972	87711904	-	931	1	Olfr1137|MOR177-20|MOR40-9P|-|2|2 D|protein-coding	0	0	0	0	0	0	0	0	0	0	0	0	5.02148315206777	0	0	0	0	1.24820945567585	0	0	0	0	0	0	0	0	0	FALSE	NA	NA	NA
NM_001011834	chr2	87867993	87868925	+	931	1	Olfr1152|MOR177-12|-|2|2 D|protein-coding	0	0	0	0	0	0	0	0	0	0	0	0	0	1.86520271541176	0	0	0	0	0	0	0	0	0	0	0	0	0	FALSE	NA	NA	NA
NM_001011835	chr2	88049678	88050622	-	943	1	Olfr1162|MOR174-14|-|2|2 D|protein-coding	0	0	0	0	0	0	0	0	0	0	0	0	0	0	0	0	0	0	0	0	0	0	0	0	0	0	0	FALSE	NA	NA	NA
NM_001011836	chr2	87575086	87576030	+	943	1	Olfr1129|MOR264-23|MOR264-9P|-|2|2 D|protein-coding	0	0	0	0	0	0	0	0	0	0	0	0	0	0	0	0	0	0	0	0	0	0	0	0	0	0	0	FALSE	NA	NA	NA
NM_001011837	chr14	50710332	50711255	+	922	1	Olfr748|MOR106-9P|-|14|14 C1|protein-coding	0	0	0	0	0	0	0	0	0	0	0	0	0	0	0	0	0	0	0	0	0	0	0	0	0	0	0	FALSE	NA	NA	NA
NM_001011839	chr19	12321887	12325066	-	1032	1	Olfr1437|MOR214-6|-|19|19 A|protein-coding	0	0	0	0	0	0	0	0	0	0	0	0	0	0	0	0	0	1.12604942173858	0	0	0	0	0	0	0	0	0	FALSE	NA	NA	NA
NM_001011840	chr19	13234252	13235184	+	931	1	Olfr1463|MOR202-29P|-|19|19 A|protein-coding	0	0	0	0	0	0	0	0	0	0	0	0	0	0	0	0	0	0	0	0	0	0	0	0	0	0	0	FALSE	NA	NA	NA
NM_001011841	chr19	13313360	13314283	-	922	1	Olfr1465|MOR202-28|-|19|19 A|protein-coding	0	0	0	0	0	0	0	0	0	0	0	0	0	0	0	0	0	1.26039371283537	0	0	0	0	0	0	0	0	0	FALSE	NA	NA	NA
NM_001011842	chr19	13470972	13471916	+	943	1	Olfr1474|MOR202-26P|MOR202-42|-|19|19 A|protein-coding	0	0	0	0	0	0	0	0	0	0	0	0	0	0	0	0	0	0	0	0	0	0	0	0	0	0	0	FALSE	NA	NA	NA
NM_001011845	chr7	103320413	103321360	+	946	1	Olfr597|GA_x5J8B7TU1BB-380-666|MOR23-2|-|7|7 E3|protein-coding	0	0	0	0	0	0	0	0	0	0	0	0	0	0	0	0	0	0	0	0	0	0	0	0	0	0	0	FALSE	NA	NA	NA
NM_001011846	chr7	108868208	108869152	-	943	1	Olfr517|MOR268-4|-|7|7 E3|protein-coding	0	0	0	0	0	0	0	0	0	0	0	0	0	0	0	0	0	0	0	0	0	0	0	0	0	0	0	FALSE	NA	NA	NA
NM_001011847	chr7	103172691	103173635	-	943	1	Olfr591|MOR24-1P|-|7|7 E3|protein-coding	0	0	0	0	0	0	0	0	0	0	0	0	0	0	0	0	0	0	0	0	0	0	0	0	0	0	0	FALSE	NA	NA	NA
NM_001011848	chr7	105024025	105024966	-	940	1	Olfr675|MOR32-9P|-|7|7 E3|protein-coding	0	0	0	0	0	0	0	0	0	0	0	0	0	0	0	0	0	0	0	0	0	0	0	0	0	0	0	FALSE	NA	NA	NA
NM_001011849	chr10	129540539	129541474	+	934	1	Olfr792|MOR108-2|-|10|10 D3|protein-coding	0	0	0	0	0	0	0	0	0	0	0	0	0	0	0	0	0	0	0	0	5.62025161699901	0	0	0	0	0	0	FALSE	NA	NA	NA
NM_001011850	chr19	13919022	13919972	+	949	1	Olfr1505|MOR211-4P|-|19|19 A|protein-coding	0	0	0	0	0	0	0	0	0	0	0	0	0	0	0	0	0	0	0	2.75167382509823	0	0	0	0	0	0	0	FALSE	NA	NA	NA
NM_001011851	chr11	74364671	74365609	+	937	1	Olfr412|MOR127-5P|-|11|11 B5|protein-coding	0	0	0	0	0	0	0	0	0	0	0	0	0	0	0	0	0	0.620108326165536	0	0	0	0	0	0	0	0	0	FALSE	NA	NA	NA
NM_001011852	chr2	85975213	85976273	+	1058	1	Olfr1029|MOR198-1P|-|2|2 D|protein-coding	0	0	0	0	0	0	0	0	0	0	0	0	0	0	0	0	0	1.09837712971098	0	0	0	0	0	0	0	0	0	FALSE	NA	NA	NA
NM_001011853	chr19	12073695	12074630	-	934	1	Olfr1425|MOR239-7|-|19|19 A|protein-coding	0	0	0	0	0	0	0	0	0	0	0	0	0	0	0	0	0	0	0	0	0	0	0	0	0	0	0	FALSE	NA	NA	NA
NM_001011854	chr7	103442140	103443150	-	1008	1	Olfr605|GA_x5J8B7TSRWK-430-5|MOR202-22P|MOR24-5|-|7|7 E3|protein-coding	0	0	0	0	0	0	0	0	0	0	0	0	0	0.215340244053615	0	0	0	1.15286012225616	0	0	5.60824253234731	0	0	0	0	0	0	FALSE	NA	NA	NA
NM_001011855	chr16	19565940	19566881	-	940	1	Olfr169|MOR273-3P|-|16|16 A3|protein-coding	0	0	0	0	0	0	0	0	0	0	0	0	0	0	0	0	0	0	0	0	0	0	0	0	0	0	0	FALSE	NA	NA	NA
NM_001011856	chr4	118868783	118869736	+	952	1	Olfr1331|MOR259-3P|-|4|4 D2.1|protein-coding	0	0	0	0	0	0	0	0	0	0	0	0	0	0	0	0	0	0	0	0	0	0	0	0	0	0	0	FALSE	NA	NA	NA
NM_001011857	chr7	105180361	105181311	-	949	1	Olfr685|MOR37-1|-|7|7 E3|protein-coding	0	0	0	0	0	0	0	0	0	0	0	0	0	0	0	0	0	0	0	0	0	0	0	0	0	0	0	FALSE	NA	NA	NA
NM_001011858	chr7	108564837	108565793	-	955	1	Olfr504|MOR40-15|MOR40-7P|-|7|7 E3|protein-coding	0	0	0	0	0	0	0	0	0	0	0	0	0	0	0	0	0	0	0	0	0	0	0	0	0	0	0	FALSE	NA	NA	NA
NM_001011859	chr9	39719229	39720167	+	937	1	Olfr965|MOR171-28|-|9|9 A5.1|protein-coding	0	0	0	0	0	0	0	0	0	0	0	0	10.6023230853491	0	0	0	0	0	0	0	0	0	0	0	0	0	0	FALSE	NA	NA	NA
NM_001011860	chr2	89124794	89125729	-	934	1	Olfr1222|MOR233-14|-|2|2 E1|protein-coding	0	0	0	0	0	0	0	0	0	0	0	0	0	0	0	0	0	0	0	0	0	0	0	0	0	0	0	FALSE	NA	NA	NA
NM_001011861	chr11	58501598	58502572	-	973	1	Olfr331|MOR275-4|-|11|11 B1.3|protein-coding	0	0	0	0	0	0	0	0	0	0	0	0	0	0	0	0	0	0	0	0	0	0	0	0	0	0	0	FALSE	NA	NA	NA
NM_001011862	chr7	106790049	106790999	-	949	1	Olfr699|MOR283-10P|-|7|7 E3|protein-coding	0	0	0	0	0	0	0	0	0	0	0	0	0	0	0	0	0	0	3.36455938378125	0	0	0	0	0	0	0	0	FALSE	NA	NA	NA
NM_001011863	chr11	74269391	74270362	+	970	1	Olfr406|MOR133-1|Olfr406-ps|-|11|11 B5|protein-coding	0	0	0	0	0	0	0	0	0	0	0	0	0	0	0	0	0	0	0	0	0	0	0	0	0	0	0	FALSE	NA	NA	NA
NM_001011864	chr9	38664913	38665842	-	928	1	Olfr917|MOR168-2P|-|9|9 A5.1|protein-coding	0	0	0	0	0	0	0	0	0	0	0	0	0	0	0	0	0	0	0	0	0	0	0	0	0	0	0	FALSE	NA	NA	NA
NM_001011865	chr7	103670103	103671029	-	925	1	Olfr624|MOR4-2P|-|7|7 E3|protein-coding	0	0	0	0	0	0	0	0	0	0	0	0	0	0	0	0	0	0	0	0	5.67493514624549	0	0	0	0	0	0	FALSE	NA	NA	NA
NM_001011866	chr7	86306185	86307111	-	925	1	Olfr309|MOR251-4P|-|7|7 D3|protein-coding	0	0	0	0	0	0	0	0	0	0	0	0	0	0	0	0	0	0	0	0	3.49226778230492	0	0	0	0	0	0	FALSE	NA	NA	NA
NM_001011867	chr7	140574155	140575087	+	931	1	Olfr538|MOR253-10P|MOR253-12P|MOR253-13P|Olfr1523-ps1|Olfr1553-ps1|-|7|7 F4|protein-coding	0	0	0	0	0	0	0	0	0	0	0	0	0	0	0	0	0	0	0	0	0	0	0	0	0	0	0	FALSE	NA	NA	NA
NM_001011868	chr2	88391249	88392220	+	970	1	Olfr1178|MOR225-6P|-|2|2 D|protein-coding	0	1.99363536262894	0	0	0	0	0	0	0	0	0	0	2.40979423431706	0	0	0	0	0	0	0	0	0	0	0	0	0	0	FALSE	NA	NA	NA
NM_001011869	chr6	42790041	42790994	+	952	1	Olfr452|MOR257-5P|-|6|6 B2.1|protein-coding	0	0	0	0	0	0	0	0	0	0	0	0	0	0	0	0	0	0	0	0	0	0	0	0	0	0	0	FALSE	NA	NA	NA
NM_001011870	chr4	118916524	118917465	-	940	1	Olfr1329|MOR259-2|-|4|4 D2.1|protein-coding	0	0	0	0	0	0	0	0	0	0	0	0	0	0	0	0	0	0	0	0	0	0	0	0	0	0	0	FALSE	NA	NA	NA
NM_001011871	chr7	108612309	108613253	+	943	1	Olfr506|MOR204-23|-|7|7 E3|protein-coding	0	0	0	0	0	0	0	0	0	0	0	0	0	0	0	0	0	0	0	0	0	0	0	0	0	0	0	FALSE	NA	NA	NA
NM_001011872	chr2	86046444	86047466	+	1020	1	Olfr1034|MOR227-8P|MOR245-14P|Olfr1533-ps1|-|2|2 D|protein-coding	0	0	1.1872423234893	0	0	0	0	0	10.0473311986954	0	0	0	0	1.91526146475921	0	0	5.49123921535785	0.284824265498582	0	0	0	0	0	1.80736030737237	0	4.84641225821272	0	TRUE	3.2975732606781	0.133008478125693	0.887883454579049
NM_001011873	chr1	13668771	13701723	+	1920	1	Xkr9|Gm1620|XRG9|-|1|1 A3|protein-coding	0.974918243408408	0	0	0	0	0	0	0	0	0	0	0	0	0	0	0	0	0	0	0	0	0	0	0	0	0	0	FALSE	NA	NA	NA
NM_001011874	chr1	3214482	3671498	-	3629	1	Xkr4|AY534250|Gm210|XRG4|mKIAA1889|-|1|1 A1|protein-coding	0	0	0	0	0	0	0	0	0	0	0	0	0	0	0	0	0	0	0	0	2.78171302238224	0	0	0	0	0	0	FALSE	NA	NA	NA
NM_001011875	chr14	51056698	51057242	-	542	1	Rnase12|Rai1|-|14|14 C1|protein-coding	0	5.35191780927142	0	11.741576442638	0	2.06263583937029	17.7776103836095	4.82096984544935	0	0	0	0	0	0	0	0	0	35.3770655966135	0	0	0	0	0	22.9588112846103	13.071867947297	30.1679877441399	40.8253574688904	TRUE	0.93058683621894	0.542924180210248	1
NM_001011876	chr14	44001664	44006418	-	710	1	Ang6|EG630952|-|14|14 C1|protein-coding	0	0	0	0	0	0	0	0	0	0	0	0	9.87676228431357	1.22288994932982	0	0	0	0	0	0	0	0	0	0	0	0	0	FALSE	NA	NA	NA
NM_001011877	chr14	51049451	51050163	-	710	1	Rnase11|Raj1|-|14|14 C1|protein-coding	0	0	0	0	0	0	0	0	0	0	0	0	0	0	0	0	0	0	0	0	1.13744637275776	0	0	0	0	0	0	FALSE	NA	NA	NA
NM_001012265	chr9	19712829	19713758	+	928	1	Olfr857|GA_x5J8B7TQMB7-1-306|MOR146-8P|-|9|9 A3|protein-coding	0	0	0	0	0	0	0	0	0	0	0	0	0	0	0	0	0	0	0	0	0	0	0	0	0	0	0	FALSE	NA	NA	NA
NM_001012266	chr9	19035125	19036060	+	934	1	Olfr835|MOR150-3|-|9|9 A2|protein-coding	0	0	0	0	0	0	0	0	0	0	0	0	0	0	0	0	0	0	0	0	0	0	0	0	0	0	0	FALSE	NA	NA	NA
NM_001012269	chr14	52349103	52350044	-	940	1	Olfr1513|MOR223-10|MOR223-7P|-|14|14 C2|protein-coding	0	0	0	0	0	0	0	0	0	0	0	0	0	0	0	0	0	0	0	0	0	0	0	0	0	0	0	FALSE	NA	NA	NA
NM_001012273	chr11	117849237	117855743	+	3411	1	Birc5|AAC-11|Api4|TIAP|survivin40|-|11|11 E2|protein-coding	4.86050457324358	9.35448079122727	7.63301792850201	0	0	16.2235288579495	5.64964223272727	2.72902085908297	0	1.07275255458832	0.962714954836725	0	4.7969811934954	3.81817002649153	37.2833143388389	23.927900361278	49.3880888498527	38.0717606600479	65.5255584475486	57.8000743862139	52.3238670036414	74.608494754603	67.3674557168275	59.4505501281677	63.2419105258702	60.8678689949671	63.2245783725809	TRUE	0.553191980268227	0.571518761909278	1
NM_001012305	chr2	14388398	14494977	+	2661	1	Slc39a12|AW046938|Gm731|-|2|2 A2|protein-coding	0	0	0	0	0	0	0	0	0	0	0	0	0	0	0	0	0	0	0	0	0	0	0	0	0	0	0	FALSE	NA	NA	NA
NM_001012307	chr8	21055040	21056016	+	414	2	Defa23|Defcr23|-|8|8 A2|protein-coding	0	0	0	0	0	0	0	0	0	0	0	0	0	0	0	0	0	0	0	0	0	0	0	0	0	0	0	FALSE	NA	NA	NA
NM_001012309	chr11	77044292	77078437	-	3107	1	Nsrp1|8030451K07|AI851076|AL022898|Ccdc55|NSpr70|NSrp70|-|11|11 B5|protein-coding	51.1230290239745	40.6122195652373	42.0941790652016	41.9892680573384	39.4898470890342	23.3880465468347	41.0314166621677	37.7395667278663	34.5068402337905	51.2305809208185	42.8048724793681	45.3149573212655	52.4752666264262	47.227088838135	38.52352682475	38.3932879729164	61.9859772684573	48.7162250309805	35.9684068015109	43.6203624315886	50.685371840461	40.3082627046897	44.5086165469619	35.8970725999192	37.4452451571105	38.9191225786407	30.2941022352968	TRUE	-0.290949210517965	0.186975090060716	0.933223006181356
NM_001012310	chr12	108851129	108856815	+	1572	1	Slc25a47|AI132487|AI876593|HDMCP|-|12|12 F1|protein-coding	1.70105691325349	3.6905082094467	10.7848730149028	0	4.24186009602933	6.04488760304004	3.7719572628367	2.28551385325771	3.00888955451243	7.56505510943223	0	1.03541434935925	0	0.414242301538251	8.56578705948222	0	5.48156586383344	2.95695420670283	6.85512922158293	4.81735466542802	4.88045533349308	0.766036481108528	0	4.20222768667049	1.54185719761374	7.01491850645587	5.46229669829862	TRUE	-0.0292385212577033	1	1
NM_001012323	chr4	62050235	62054117	-	877	1	Mup20|Gm12560|Mup24|darcin|-|4|4 B3|protein-coding	0	0	0	0	0	0	0	0	0	0	0	0	0	0	0	0	0	0	0	0	0	0	0	0	0	0	0	FALSE	NA	NA	NA
NM_001012324	chr13	49504810	49532789	+	3584	1	Ecm2|9030618O22Rik|BC065151|tenonectin|-|13|13 A5|protein-coding	4.55127649346272	5.53061372570822	10.6434419234685	12.4295594373238	11.535397667394	4.83487826075609	7.23817970847082	12.1206902999115	5.49894714901129	10.2097069299686	7.55901809858302	1.8165974968669	4.07627721694954	3.39160884384443	6.67927443328673	0	0	0.324241909384546	1.33634215480263	0.874332073666815	0	0.895989098439439	0	0.728692981069497	0.104043591803262	0	0.829333079579422	TRUE	-0.170139083097595	0.684334855630809	1
NM_001012325	chr13	67069398	67097976	-	2532	1	Zfp708|Rslcan11|-|13|13 B3|protein-coding	22.6006774910656	22.148879443425	26.305013565462	22.4809865617315	26.5112905401441	26.0501456838006	19.3201081128472	26.8314008933935	20.548861839111	14.4516546749635	26.5870160246585	31.1777491405402	14.0785470818069	20.6604165906226	9.06045863093556	14.0509899770064	24.3332164282445	12.0476614671794	18.6004190814866	11.7572110759114	12.917563368345	22.9871452743388	8.99368908938945	11.8920310903727	12.0762887471869	2.85342901823315	3.13041575272528	TRUE	0.0133782973962161	0.984146267857174	1
NM_001012400	chr4	119225138	119232724	-	1860	1	AU022252|AI450326|-|4|4 D2.1|protein-coding	42.4111899436653	22.6132914317549	42.3194441114735	31.3634761429246	26.2904103156054	24.0419059126602	22.3153858711049	32.4864681722585	26.2776354427419	54.5922909906968	30.013415100063	19.2520268055055	28.9045749288245	42.0121869689116	29.2260151546826	45.0058274785328	32.1980105853365	21.0861835264273	19.3122995274702	25.972990059321	14.5452483742169	15.1065688855166	23.1504414519134	26.099837557001	29.8714745808661	15.7418204615396	22.5499330445643	TRUE	-0.275645047313869	0.373489076058794	0.992090352743945
NM_001012401	chr7	30553301	30555443	+	1325	1	Hspb6|AA387366|Gm479|Hsp20|-|7|7 B1|protein-coding	10.4944299107165	16.4192799205195	13.709288716518	27.7504897659798	15.7688347841525	13.4997569803918	10.6283792006044	18.4879645488223	21.4187519080463	15.879369087758	21.685608468525	3.68529363892696	12.7900965681771	9.50162417234002	21.8307253930217	0	12.3564837147907	8.77043776025822	7.83180549390741	7.48912162118433	13.1042406642621	9.08837244001967	4.68720839265882	5.9131373075164	13.2271207185479	9.75753713293568	5.98204731011351	TRUE	-0.00389658741377809	1	1
NM_001012434	chr7	97453204	97459557	+	2339	1	Kctd14|AI449310|D7Ertd760e|-|7 E1|7 53.51 cM|protein-coding	7.65977419117191	5.58073002856477	8.28379423657349	13.3016538408641	14.4444494625286	8.60328142321358	5.07012981374887	14.732143904053	8.08888307771449	3.91102924722185	22.8140600910244	5.5670674893296	9.99358874428194	19.5811397294892	10.0212913258718	5.66661658504828	5.52609333344132	4.71987538722746	14.3335408207303	6.92188903467849	11.3939155680694	12.0129192505604	14.3381684692064	6.83072471875663	10.6016816998813	7.47833272454832	8.75418958468407	TRUE	-0.0322637967780222	0.933168529126593	1
NM_001012477	chr6	117168535	117181368	+	5664	1	Cxcl12|Pbsf|Scyb12|Sdf1|Tlsf|Tpar1|-|6 54.81 cM|6 F1|protein-coding	0.0944230744221219	0	0.855216927937208	0	0	0.197377935193979	0	0	0	0	0	0	1.96029783450138	0	0	1.72426987338306	1.06495675786764	0.205170021757453	0	0	0	0	0.877196485914256	0.216985347636514	0.131670986236897	1.67839407573371	0.583084148856844	TRUE	-1.59100612080843	0.490216293535371	1
NM_001012518	chr2	24790769	24919609	-	5078	1	Ehmt1|9230102N17Rik|D330003E03|Eu-HMTase1|GLP|GLP1|KMT1D|mKIAA1876|-|2|2 A3|protein-coding	127.489224362802	138.048844896495	143.324791088108	150.80611329391	145.585182749158	130.552094247469	138.662883426554	137.517737618829	121.090324805073	109.169472824077	115.755003398918	139.913065658651	134.758417533168	129.776125402589	109.506077357076	127.484013873812	131.25770302484	120.716578220963	146.506750150366	145.685739606767	131.602634926055	126.950256884205	132.168877063968	124.159033009803	128.360697779444	104.686733476551	118.042503814734	TRUE	-0.0407934275508062	0.737345378213211	1
NM_001012520	chr6	129697218	129717132	-	830	1	Klri1|-|-|6|6 F3|protein-coding	0	0	0	0	0	0	0	0	0	0	0	0	2.81626555094885	0	0	0	0	0.700050001948322	0	0	9.24346480030255	2.90170927301833	4.98839447411481	0	0	0	0	TRUE	0	1	1
NM_001012640	chr8	20943694	20944748	-	482	1	AY761185|-|-|8|8 A2|protein-coding	0	0	0	0	0	0	0	0	0	0	0	0	0	0	0	0	0	0	0	0	0	0	0	0	0	0	0	FALSE	NA	NA	NA
NM_001012667	chr8	22462614	22476879	-	1452	1	Smim19|AI316807|BG694986|EST-c39|-|8|8 A2|protein-coding	27.0721098996054	60.5985514666862	45.4537195335883	62.0907285023338	45.3119468549954	48.1210668448131	47.4728877408467	24.6315202614991	42.3482554655758	19.5306349646563	80.2862501643639	30.8271090377413	61.5767152746203	49.3324922741008	19.5778181736008	25.4630077641975	35.6075270163065	25.4105615376627	32.1605649155805	42.443242187624	64.7960583489383	42.573057768274	38.2100023010364	31.5292262987205	37.751486401078	46.6155228650721	35.9372590786347	TRUE	-0.189512101856391	0.594005791913894	1
NM_001012704	chr2	164685107	164687706	+	1070	1	Wfdc13|Wfdc13l1|-|2 H3|2|protein-coding	0	0	0	0	0	0	0	0	0	0	0	0	0	0	0	0	0	1.62908832229095	0	0	0	0	0	0	0	0	0	FALSE	NA	NA	NA
NM_001012723	chr2	164634708	164638802	-	1115	1	Wfdc16|BC043944|WAP16|-|2|2 H3|protein-coding	0	0	0	0	0	0	0	0	0	0	0	0	0	0	0	0	0	0	0	0	0	0	0	0	0	4.09245160679708	0	FALSE	NA	NA	NA
NM_001012725	chr2	164613700	164618213	+	801	1	Wfdc6b|WAP6b|Wfdc6|-|2|2 H3|protein-coding	0	0	0	0	0	0	0	0	0	0	0	0	0	0	0	0	0	0	0	0	0	0	0	0	0	0	0	FALSE	NA	NA	NA
NM_001012726	chr5	113357294	113357821	+	525	1	Aym1|-|-|5 F|5 55.54 cM|protein-coding	0	0	0	0	0	0	0	0	0	0	0	0	0	0	0	0	0	5.53372858682959	0	0	0	0	0	0	0	0	0	FALSE	NA	NA	NA
NM_001012765	chr16	35154864	35305743	+	7003	1	Adcy5|AW121902|Ac5|-|16|16 B3|protein-coding	0	0	0	0	0	0	0	0	0	0	0	0	0	0.185974267604778	0.854580878512768	0	0	0.0414851850362064	1.02587111583877	0.298310833644806	0	0	0	0	0	0	0	FALSE	NA	NA	NA
NM_001012766	chr14	44102887	44103357	+	469	1	Ear12|-|-|-|protein-coding	0	0	0	0	0	0	0	0	0	0	0	10.4115438626401	0	0	0	0	0	1.85834168960695	0	0	23.2461055072136	10.2704422030073	0	1.9653598225158	0	8.91860677991581	0	TRUE	0	1	1
NM_001013012	chr7	6131489	6155971	-	1894	1	Zfp787|2210018M03Rik|Znf787|-|7|7 A1|protein-coding	28.8019292184496	32.1623698548719	13.107305693855	37.8938956258854	34.2681377810589	30.9885442498847	18.001437010972	28.9716361039623	39.1250960657509	34.2925404465092	55.4816593190804	32.6565531010159	39.4931431009511	26.0154663586969	31.8611499894058	29.0969565720504	25.0230298092418	23.7754574315342	25.0767592245116	26.4718576728352	34.5377723850575	20.345670087478	20.3302095806189	21.3323863100894	26.0867058476944	15.2584630922204	10.2878948536634	TRUE	0.0530795324086506	0.859637409491418	1
NM_001013013	chr11	67798271	67816002	+	1115	1	Dhrs7c|1110001P11Rik|AI120487|SRP-35|-|11|11 B3|protein-coding	0	0	0	0	0	0	0	0	0	0	0	0	0	0	0	0	0	0	0	0	0	0	0	0	0	0	0	FALSE	NA	NA	NA
NM_001013019	chr19	8850768	8853909	+	2596	1	Lrrn4cl|1110067I12Rik|-|19|19 A|protein-coding	0	0	0	0	0	0	0	0	0	0	0	0	0	0	3.45799107794198	0	0	1.45484197246194	0.153744551964966	1.50886274654366	0	0	0	1.36108990790177	0.861846455368781	0	2.54436719501168	TRUE	0	1	1
NM_001013022	chr15	89377449	89379254	-	1033	1	Odf3b|2010001J22Rik|-|15|15 E3|protein-coding	31.0636375717463	32.7608521593672	20.5152715143117	46.2047514417458	53.3628463890807	41.666042652604	47.3557732252945	44.1080238437294	57.2358952044234	38.0793406193448	27.0207899739192	33.0891563417692	19.2340304568675	25.4255749145511	36.2090385541198	27.0122101032821	21.2714471653076	0.562479672427016	10.0456362821174	21.4872961376136	26.1898954269539	25.2576984961824	8.8178202417557	1.18974347435935	1.08293968932108	2.94487482515569	6.07446115811986	TRUE	0.419299368686953	0.233575577170408	0.96325724459865
NM_001013024	chr3	32817626	32935257	+	4663	1	Usp13|2700071E21Rik|AI848077|ISOT3|IsoT-3|-|3|3 A3|protein-coding	0.344078250178146	1.24415159880983	0	1.5164139518931	0	0.958995174727599	0	0.980632618144694	0	0	0	0	2.63175576630058	0.232750338844138	0	0	0	0.74764079127228	0.171186299335643	0.112002507399452	1.21233293429253	0	0	0	0	0	0	TRUE	-0.19344753604411	0.892980370759828	1
NM_001013025	chr1	43047200	43098628	-	5598	1	Tgfbrap1|3110018K12Rik|AU024090|AU042859|AW742551|Trap1|-|1|1 B|protein-coding	38.9788166772016	37.8267202646718	36.6670820486004	37.3256842648037	23.3470524813824	33.4505885454148	32.8358380372559	43.0884944875061	34.9241885841372	44.1216916844947	29.0369998556501	37.6533477592819	27.3501744689772	40.3648709561078	23.0740017578637	54.9548649034497	29.7085594287891	46.2404410450913	37.787433754476	35.7321411285094	46.0921797835361	41.2302236080742	29.4366957945532	39.764832486159	37.3025456400178	36.7486631534194	36.1644663008883	TRUE	0.109230346557707	0.555117174206057	1
NM_001013026	chr3	100938860	100969663	-	4516	1	Ttf2|4632434F22Rik|8030447N19|AV218430|-|3|3 F2.2|protein-coding	32.034261602973	43.6780962751345	32.5808107063838	45.9554855763587	37.1112036426219	44.6832875999635	46.6115693113076	48.2047611237727	27.231916269272	24.9156638914522	26.9046426716294	23.2472990564508	37.7851040150555	34.5589620368347	32.6884124612226	17.9186177604965	43.2186753397876	71.6652162091959	54.9719160745026	56.3207187789581	53.0224807708371	57.0639505174397	44.2824947016804	59.463594878075	70.6397930361126	57.0048634050932	82.7841079904714	TRUE	0.184661781194411	0.331079213214965	0.985445108718698
NM_001013028	chr10	85102627	85117747	+	3773	1	Tmem263|AI597468|-|10|10 C1|protein-coding	65.8415876870512	83.2883048063575	56.9706394560663	62.5017561339904	45.4797556566804	57.0381951499336	61.8803935002478	62.2856079267174	74.5914327038871	57.4622763316379	49.8273882061428	61.474468168557	81.3137896783701	74.847314808869	50.4931667733439	53.6181273564816	41.1095647185346	49.8959572022112	64.7394551877665	45.0564891988302	56.4005180618569	62.769106413865	45.6504861919523	63.1522253173699	58.7060658403388	62.7882552876481	67.5748320690333	TRUE	0.0807906555604733	0.62522746904698	1
NM_001013362	chr15	79786351	79834333	-	4862	1	Npcd|Cbx6-Nptxr|-|15|15 E1|protein-coding	12.8148153426334	24.9583711301557	22.9146070827306	39.4128212223491	37.4875040325356	20.3493322309903	32.9282093919871	26.9720719605556	15.5655265477369	17.4980349457101	14.1835119148312	30.12966313191	17.0673106661267	18.2597188598255	22.2587530270946	15.9260646188432	18.5207476494318	1.67309358754412	7.1418170609608	10.7955374426915	8.72034420907973	8.33848513496251	9.19703168777563	2.5593738618385	3.29789510900543	4.14512936555041	1.49438399055437	TRUE	-0.138576689164453	0.609460374755956	1
NM_001013365	chr11	4236785	4241026	+	1902	1	Osm|OncoM|-|11 A1|11 2.94 cM|protein-coding	7.31078844989451	11.6924303207812	1.27338293371092	5.76241288086235	11.218850171959	3.52665181368675	1.55875836413757	6.09623296505592	0	0	0.863254655874887	5.13460995959855	1.22896971991985	6.50504156800446	14.4214267469493	1.46706693147689	4.98355609450094	31.9236787166076	8.39370887278761	7.41389468143975	0	10.1300470940282	16.3263699271108	8.64245110176221	7.25394985375764	20.9921035693028	18.7528691306792	TRUE	-1.24326327607609	0.120243842695454	0.876214031442266
NM_001013366	chr6	34880426	34910831	-	2620	1	Wdr91|9530020G05Rik|AI987683|AU018665|-|6|6 B1|protein-coding	47.6636147093629	38.7503361991904	54.5406435325085	45.880782587984	39.7038104988345	54.4039884273603	38.4739640809344	45.1285099025069	38.8146752532104	41.5496103702662	49.8213256718266	41.9342811490496	34.7948533909215	39.9329578682874	47.0166534153802	51.1211231206541	50.320774629991	40.5841964869964	43.4158184033586	39.4690851208861	52.7089176017252	55.6142485284791	45.6704649811419	33.7155477186354	36.0082957842717	24.6731616433965	30.3787731759223	TRUE	0.0257938599937639	0.924304460269175	1
NM_001013367	chr15	5143861	5181899	+	4644	1	Prkaa1|AI194361|AI450832|AL024255|AMPKalpha1|C130083N04Rik|-|15|15 A1|protein-coding	88.4444102990219	88.2797536543961	62.3225524591348	94.6307122555252	83.3764821390254	68.3672285707559	58.573769161951	77.2594415744119	81.3112879655903	59.6858939492533	84.4996931434742	61.6860807204828	71.9772950564425	74.3641642798482	58.3127697293664	62.9393511109672	73.7568057996039	54.4882803519057	61.1916559245366	70.5128860650915	77.2111530034792	60.4179108859835	62.4977940756722	55.872885987923	60.582943543448	64.113092396213	61.4435091930264	TRUE	-0.168004489858137	0.271921158656533	0.975619128057174
NM_001013368	chr7	48866429	48881041	-	3676	1	E2f8|4432406C08Rik|AA410048|-|7|7 B4|protein-coding	17.6767392991072	12.3626001336036	5.27089083768917	3.07770979659523	0	13.0772009990109	2.0162938034478	8.52981171784618	10.7226477595519	10.7007505059258	2.67994073254739	3.76365792604415	0.317940751807337	7.02679351325331	50.0618523356681	33.7788569132949	68.2141802922289	159.16996521448	68.0763811961259	63.6495990254714	90.7326985537973	97.1841059112549	79.9690115232822	162.610802845158	162.91211268628	140.786105823555	151.024251054119	TRUE	0.205251420424939	0.753994699334693	1
NM_001013371	chr16	35926515	35939027	-	5174	1	Dtx3l|AU042200|BC023741|-|16|16 B3|protein-coding	140.318455443132	168.565068049726	141.95278673757	190.305774522922	152.678760908292	139.905630971745	157.004987234937	156.334785650908	149.163925967014	116.514580454136	131.06087684785	115.296009356618	181.388947337833	153.211045971023	81.6418876226405	107.591240835325	136.483362009024	98.9926717579203	136.305866668759	148.887677948468	112.381636210624	144.533050888272	141.559914080181	92.9948707051938	94.7725717868387	79.2263248586182	83.1072744897752	TRUE	-0.0186806568113009	0.890941364686213	1
NM_001013372	chr12	87442848	87444017	-	1167	1	Nrp|-|-|12|12 D2|protein-coding	31.8504322194682	33.1418389331632	29.5742367984867	13.9360651179592	17.5228441738973	50.2933186026407	35.5669389205271	41.5622750589848	36.4779515143461	31.3552610428514	43.6154421762597	45.3293222868587	33.0494916197468	36.6421630704289	47.8633638909733	52.005448461698	26.951267020997	32.8609589603505	32.1485523125097	48.1094917655456	45.6732965102218	35.4280385247553	42.5744721184091	42.6518447858056	36.2667253197072	57.9997765210666	29.9978057949672	TRUE	0.752544774582797	0.0516519928213537	0.760532124779702
NM_001013373	chr9	45319100	45347580	+	3229	1	Tmprss13|BC010843|Tpmrss13|-|9|9 A5.2|protein-coding	0	0	0	0	0	0	0	0	0	0	0	0	0	0	0	0	0	0.269917080342416	0	0.48522857727189	0	0	0	0	0	0	0	FALSE	NA	NA	NA
NM_001013375	chr11	93859243	93885766	-	2597	1	Utp18|6230425C22Rik|6430513M13|Wdr50|-|11|11 D|protein-coding	54.8815849922674	58.6402854304267	44.5318732118186	46.1509813121426	35.4336604463696	44.5543637586274	65.3571116256286	53.0114085532557	40.0690937055287	29.588886498928	53.7398460590269	35.7247852753124	51.7544372040947	59.4269421757016	61.4517252442553	33.3081249186523	69.6794194443086	81.2160435452483	63.4720500193046	76.3190562631433	71.6783928123495	56.4159173572649	49.2635167799855	94.5297460725411	86.0796664217266	72.6251263195693	89.52723865476	TRUE	0.129448561158552	0.544152845107441	1
NM_001013376	chr2	3328949	3332628	-	1023	1	Rpp38|C330006A15Rik|-|2|2 A1|protein-coding	24.5710437886258	24.5745277837253	30.1858971983937	24.8834190886013	22.1621640677005	31.1451962959462	44.1960564330324	28.5753208984485	0	0	0	31.8215319099265	44.5564593764488	21.6426417718636	19.9877668280565	29.3219785087411	31.5873223531751	18.1752962382673	17.9467833992652	41.352573853661	23.2881859994246	4.70854095132984	16.189119896443	13.9659660115138	19.3189524440013	23.0458764726199	17.4330191038865	TRUE	0.0995256639071686	0.87980598066834	1
NM_001013377	chr4	43496144	43508747	-	2388	1	Arhgef39|E130306D19Rik|-|4|4 A5|protein-coding	23.179678551103	18.0182727026546	22.312996431407	10.8079102347249	10.4248863197558	29.7276958474068	13.9671407439839	15.3188941320225	3.96145257930783	26.8154446669863	19.9394473654719	20.788934838517	15.6616442699333	24.5422951514371	29.029297704469	22.4934904085548	16.4185293122509	62.7758406269739	110.309784570642	90.8719539478703	100.610180102914	105.05734822573	94.6666921180632	65.7476507124949	63.3979257149474	60.0321920426852	51.585659754342	TRUE	-0.0443381823008922	0.924308355100208	1
NM_001013379	chr8	69209046	69230539	+	2990	1	Zfp930|-|-|8|8 B3.3|protein-coding	60.6359088647554	57.8854361226192	57.1067528308466	71.0651169375284	61.9986866798112	54.0279519410174	68.4175017366842	47.5730160238173	54.8402826631136	35.7961202970726	40.0867745650851	52.2596823714057	83.0633505934119	60.2549370518449	43.7004746868151	25.197242541493	67.7257545624532	34.7847587924623	47.9211998754104	50.6547259802866	39.8391543100524	40.6773057453389	37.1109855124447	39.6138320212871	39.8458422912422	29.8864167299611	37.9963372902695	TRUE	-0.0942470075340798	0.64457817942603	1
NM_001013380	chr8	104417674	104443047	-	4618	1	Dync1li2|AA409702|C920003I06|Dncli2|Dnclic2|LIC2|-|8 D3|8 53.04 cM|protein-coding	151.885301637186	160.90791607784	172.024162731304	145.769346498679	157.295300302375	137.504291677172	173.179640692304	162.567712236163	162.0017932124	165.20888781542	172.261924475351	131.292243515439	155.268135542541	135.84061753085	100.866975590769	126.436358335372	130.617476755356	50.3913212207993	109.935411428787	109.36181424156	94.7839136346129	99.1773398594827	92.0778980874881	55.7882579069716	61.4892670954813	54.6753188900008	56.711840081556	TRUE	0.0649563787850888	0.601844696355485	1
NM_001013381	chr11	94539798	94549207	-	4140	1	Rsad1|B430319G23|BC056485|-|11|11 D|protein-coding	58.1963618922386	40.5216018543041	70.7871727367389	59.9501069672661	47.8908054049487	57.7876825451405	74.2979915196078	64.1407330470373	58.458217977694	35.5751565915352	45.2120242811691	29.2902212828162	61.5428851194064	50.7004560695276	34.0911887983021	34.374016059691	37.4653110345486	14.3155152572331	47.3353480044483	43.2069286259054	30.2357423483072	35.9711488100054	33.7029907815133	19.4072952812171	17.5637645989044	23.8808719969902	12.5243094976486	TRUE	0.249473135768913	0.145953664466575	0.904879978858739
NM_001013382	chr1	167445675	167466780	-	1133	1	Lrrc52|4930413P14Rik|-|1|1 H2.3|protein-coding	0	0	0	0	0	0	0	0	0	0	0	0	0	0	0	0	0	0.256417255788662	0	0	0	0	0	0	0.329119358360894	0	0	FALSE	NA	NA	NA
NM_001013384	chr8	84125989	84132517	+	2068	1	Podnl1|5832418A03Rik|Gm506|-|8|8 C2|protein-coding	22.1114367004593	31.5602696731455	24.3017251224865	23.4219594125199	32.8895945472789	18.1099027734267	11.8274936512885	21.7957725193562	28.5902706702947	20.7906759301179	28.5825787219851	14.1673522386215	9.8902942764826	9.34168470722334	21.2220918164004	36.4312162471296	30.0012355286327	0.702419610272131	0	2.90429325824077	2.34309552608708	1.35871460962576	0	0.148574106505466	0.360630786289064	1.8387667398367	1.27759714472927	TRUE	-0.350630694938174	0.303237630445565	0.979092786579146
NM_001013386	chr11	83410072	83421039	+	3476	1	Rasl10b|B230331P10Rik|Gm729|VTS58635|-|11|11 C|protein-coding	0	0	0	0	0	0	0	0	0	0	0	0	0	0.874246698528369	0	0	0	1.67158084469824	0.68893128348858	0	0	0	0	0	0	0	0.190022360133784	FALSE	NA	NA	NA
NM_001013389	chr13	24992295	25020317	-	2148	1	Mrs2|Gm902|HPT|Mrs2l|RPT|-|13|13 A3.1|protein-coding	43.8207465832095	66.6215765034941	49.3302501729144	53.3290594852775	63.7432294802948	54.6483266380649	65.5614638770989	50.4832750156854	62.7580399540345	52.8090911893499	64.9731751467844	53.8010551027395	35.9113191063729	56.6910260378912	66.6351947186744	57.1582389950827	50.3461919465663	78.1755092957839	53.6992214359421	57.502937224796	52.0720619483867	81.4766101582769	44.7190521385264	75.2393662407995	81.7654756768074	68.1559265792914	79.7971831157338	TRUE	0.1266862627739	0.534965624036785	1
NM_001013390	chr9	45138624	45154156	+	4750	1	Scn4b|Gm1471|-|9|9 A5.2|protein-coding	0	0	0	0	0	0	0	0.0687622541114091	0	0	0	0	1.72236872115924	0	0	0	0	0.489298106624932	1.42843254048797	0.329853279160196	2.46526534895604	0.338023676716521	0	0	0	0	0	TRUE	1.30017440162202	1	1
NM_001013393	chr4	73401032	73405072	-	1315	1	Gm11487|-|-|4 C3|4|protein-coding	0	0	0	0	0	0	0	0	0	0	0	0	0	0	0	0	0	0	0	0	0	0	0	0	0	0	0	FALSE	NA	NA	NA
NM_001013405	chr9	122805547	122836332	+	3026	1	Tcaim|D9Ertd402e|Gm1129|TOAG-1|-|9 F4|9 73.14 cM|protein-coding	10.6043415768717	10.5446576268593	16.0077616650243	15.1889453651368	17.1883647566005	14.2237349835228	20.0851114924282	19.1050446609938	15.8916301586972	10.5808463094454	9.49551593549094	20.4400236527839	19.3118011177094	15.3507847737255	15.8218899992727	20.9784268534272	12.6720904969797	13.5371532927978	18.8612962778752	12.5130230238811	15.7460768522217	13.2651393291761	19.1556985423708	14.6213418124506	14.4794571646364	11.5610180057624	17.0259029935071	TRUE	0.381441132897861	0.248646832888512	0.965577676945183
NM_001013411	chr10	31689319	32889915	-	3196	1	Nkain2|6330571D19Rik|AW455467|Tcba1|-|10|10 A4|protein-coding	1.00402808546977	0	0	0	0	0	0	0	0	0	0	0	0	0	0	0	0	0	0	0	0	0	0	0	0	0	0	FALSE	NA	NA	NA
NM_001013412	chr5	135560448	135563569	-	278	1	Ccl26|Ccl26l|-|5|5 G2|protein-coding	0	0	0	0	0	0	0	0	5.6714321099443	0	0	0	0	0	0	0	0	0	0	0	0	0	0	0	0	0	0	FALSE	NA	NA	NA
NM_001013414	chr11	69901816	69913824	+	5236	1	Neurl4|-|-|11|11 B3|protein-coding	58.7823672507124	65.9258966505707	74.935034963091	71.9798203082912	63.9312155007825	65.3346598990149	64.2666308966626	68.8361249439868	36.1342580572464	65.6915474766752	57.0717503239637	72.7416152756114	67.8571546806163	72.2161357491459	88.3902556019977	75.8076576483805	104.009885637547	80.6755484483646	62.7342370568306	74.7094158347459	77.1186902843785	70.9891683555012	69.902306981427	65.722192995359	62.457312521214	69.9364885813014	65.3453363142413	TRUE	-0.134051761033459	0.381681553917333	0.993835247796875
NM_001013575	chr17	37563239	37569451	-	1665	1	Olfr112|4930580F03Rik|MOR218-4|-|17|17 B1|protein-coding	0	0	0	0	0	0	0	0	0	0	0	0	0	0	0	0	0	0.348973874845109	0	0	0	0	0	0	0	0	0	FALSE	NA	NA	NA
NM_001013577	chr4	59769647	59783855	-	3209	1	Inip|1110054O05Rik|2610312O17Rik|AA399876|Ssbip1|-|4|4 B3|protein-coding	48.3314319485199	50.4699136090896	37.9258992149854	72.3850441772225	40.1740766714003	44.9409076401035	66.5199767586335	54.0466174610476	42.2538482033494	39.6247348047994	36.5835432896209	49.7076325973476	59.1841408825531	57.0221503094717	50.6645202260653	36.5207774241507	54.913708460891	69.8010280066671	68.4065039874035	97.2436727865932	70.2140080958508	77.8039072030976	81.0268225518106	81.0496058063014	94.9370378247751	85.5548539789096	64.9402748104699	TRUE	0.106715934240002	0.5870013248911	1
NM_001013607	chr11	70513516	70514616	-	667	1	Vmo1|Gm741|-|11|11 B3|protein-coding	0	0	0	0	0	0	0	0	0	0	0	0	0	0	0	0	0	0	0	0	0	0	0	0	0	0	0	FALSE	NA	NA	NA
NM_001013608	chr13	63815240	63900301	+	5626	1	Ercc6l2|0610007P08Rik|1700019D06Rik|9330134C04Rik|Rad26l|Sr278|-|13|13 B3|protein-coding	50.2396546620984	56.028028294572	45.4174000820063	53.6046536953336	52.5459853914817	50.9693960712364	59.0211414436617	41.9161305501382	33.7695172859979	50.5687183483352	57.9308932743682	46.8686028910814	47.2610507161319	51.1984635424848	36.1673331559984	37.3221983827044	65.0182304098498	34.8562934226402	55.2639792971771	48.0400872043878	42.4176921856457	50.7283355043935	45.3335642859122	38.1743024040275	42.2536079900629	35.8898767712157	38.9195921521505	TRUE	-0.101931340403326	0.545181655419461	1
NM_001013609	chr8	27344394	27349188	+	1762	1	Tex24|1700108N07Rik|TESF-1|-|8|8 A2|protein-coding	0	0	0	0	0	0	0	0	0	0	0	0	0	0	0	0	0	0	0	0	0	0	0	0	0	0	0	FALSE	NA	NA	NA
NM_001013616	chr7	104218795	104235152	+	3817	1	Trim6|C430046K18Rik|D7Ertd684e|-|7 E3|7 55.55 cM|protein-coding	42.1040330638808	56.3631585197002	37.1195962497284	55.3901084371387	45.8872134129333	42.7614616822243	42.7198617952399	47.2774274649278	57.4156352089253	34.0319997933919	53.7696605801033	58.207267554836	42.8674426277517	56.2987519900401	38.9358944171475	29.6069250192811	43.3447245293598	6.08898613169617	15.2663466354607	19.2241579058192	21.898152135736	17.4568816538497	16.7046523888225	5.31270176806864	6.59424305188505	5.37958499793145	2.07655558970406	TRUE	0.0586811247238772	0.725094249044556	1
NM_001013741	chr15	98803782	98807925	-	3736	1	Ddn|Gm748|-|15 F1|15 54.69 cM|protein-coding	0.429453126493762	0	0	0	0	0	0	0	0	0	0	0	0.312834636949618	0.755304753233021	0	0	0	0	0	0	0	0	0	0	0.499052774388239	0	0	FALSE	NA	NA	NA
NM_001013749	chr17	45541940	45549677	-	4846	1	Tmem151b|Gm323|-|17|17 B3|protein-coding	0	0	0	0	0	0	0	0	0	0	0	0	0	0	0	0	1.60035480481873	0.659456925071005	1.97666128056649	1.40104828643157	4.83285613187832	1.24247766023793	0.854388653222305	0	0.0769484591462841	0.156936426660433	0	TRUE	0	1	1
NM_001013750	chr1	28776122	28780252	-	2878	1	Gm597|-|-|1|1 A5|protein-coding	0	0	0	0	0	0	0	0	0	0	0	0	0	0	0	0	0	0.807562893143999	0	0	0	0	0	0.427034402019879	0	0	0	FALSE	NA	NA	NA
NM_001013751	chr5	134557254	134560171	-	2915	1	Syna|Gm453|Gm52|syncytin-A|-|5|5 G2|protein-coding	0	0	0	0	0	0	0	0	0	0	0	0	0	0	0	0	0	0	0	0	0	0	0	0	0	0	0	FALSE	NA	NA	NA
NM_001013753	chr14	84443563	84537060	+	9503	1	Pcdh17|C030033F14Rik|Gm78|-|14|14 D3|protein-coding	0.450226070526695	0	0	0	0.701694630217627	0	1.01393926422355	0	1.07842553116588	0	0	0	0.491949996272239	0	0	0	0	0.183428865079588	0	0	0.594876194107764	0.591354690667385	0	0	0	0	0	FALSE	NA	NA	NA
NM_001013754	chr18	62180100	62184401	+	980	1	Gm9949|EG225609|-|18 E1|18|protein-coding	0	0	0	6.4938106448059	5.44343189465968	0	0	7.83223123998576	0	0	10.0525123804533	0	7.75191461600461	1.77194257964117	0	0	0	1.18579898289206	0	1.59877864899075	0	2.45757009857675	13.5195670645397	1.25408674389103	1.14150683578436	0	0	TRUE	-0.078552998211922	0.998708161661364	1
NM_001013755	chr4	126609854	126614371	+	2846	1	5730409E04Rik|7530403E16Rik|AI849033|-|4|4 D2.2|protein-coding	36.2680156889288	30.4071423061545	27.8705761181729	46.3369162001708	40.9245600044747	34.9604454039157	21.6158597955851	29.6667086321316	39.3333545277866	29.8929887231352	34.6151164189888	27.7378990948166	24.4345176095588	49.5751679212678	39.427902487427	10.7849523332254	32.2457060362357	4.89985806001777	15.5665548545385	16.4240894006768	24.5454212870408	9.30871597422956	16.2937860264832	6.58549767654655	5.96155889056276	5.87888486265708	9.97971262279565	TRUE	-0.16144052531671	0.548455495300856	1
NM_001013756	chr4	135541888	135573632	-	2773	1	Grhl3|AI561912|Get1|Som|Tfcp2l4|ct|-|4 D3|4 67.76 cM|protein-coding	0	0	0	0	0	0	0	0.706716279183253	0	0	0	0	1.26442503098857	0	2.15817882878648	0	0	0.523838353423284	0	0	2.76670601667909	0	0	0	0	0	0	TRUE	2.96645359470487	0.303050006319229	0.979092786579146
NM_001013759	chr11	83421635	83429521	-	2935	1	Gas2l2|-|-|11|11 C|protein-coding	0	0	0	0	0	0	0	0	0	0	0	0	0	0	0	0	0	0.593909541686992	0	0	0	0	0.846412418435834	0.942167383400248	2.98567886747461	0.25911888367852	1.80038902575818	FALSE	NA	NA	NA
NM_001013760	chrX	76264306	76267673	+	1006	1	Cldn34b3|EG238829|Gm4937|-|X A7.3|X|protein-coding	0	0	0	0	0	0	0	0	0	0	0	0	0	0	0	0	0	0	0	0	0	0	0	0	0	0	0	FALSE	NA	NA	NA
NM_001013764	chr8	93020215	93048192	-	1963	1	Ces1a|Ces1l|EG244595|Gm4976|-|8|8 C5|protein-coding	0	0	0	0	0	0	0	0	0	0	0	0	0	0	0	0	0	0	0	0	0	0	0	0	0	0	0	FALSE	NA	NA	NA
NM_001013765	chr7	11005745	11010547	+	2270	1	Zscan4c|Gm397|XM_142517|Zscan4d|-|7|7 A1|protein-coding	0	0	0	0	0	0	0	0	0	0	0	0	0	0	0	0	0	0	0	0	0	0	0	0	0	0	0	FALSE	NA	NA	NA
NM_001013767	chr17	45630204	45659309	-	2551	1	Capn11|-|-|17|17 B3|protein-coding	17.0863198441561	8.90727520406247	1.89884307324043	3.60342992355186	0	6.57359050336357	3.1960351327407	2.56072682892351	0	5.37900670869378	14.4817651894025	0	6.87230617587479	5.44571925691367	9.57947421661508	0	0	1.25273549937048	1.87747953069879	3.37805445631522	0	0	3.40837772182756	0.963547635447442	0.584699698977487	0.298123843040556	1.16516258612805	TRUE	-0.968447062637729	0.312920713656017	0.981674048143195
NM_001013769	chr13	67173182	67183498	+	2039	1	Rsl1|rslcan-9|-|13 B3|13 34.54 cM|protein-coding	17.7046737680557	13.040760985318	32.3682200896372	29.4771089702104	25.2905565548844	25.7692915017748	30.5345397647781	23.0668866170691	15.0783881647906	13.01074177873	22.547076975612	11.1757719473754	18.9155256107133	21.3975753640092	20.0563859392857	12.3164549941252	27.0470514187619	8.12147268076878	18.0083957012735	14.7280001423294	7.72336686161414	20.4737244112263	19.899755101741	19.8153701183469	18.3794357129969	6.90019989530871	6.1548978679135	TRUE	0.0560920736022894	0.891079477326522	1
NM_001013770	chr19	33555160	33590311	-	2829	1	Lipo3|AI747699|Lipo1|-|19|19 C1|protein-coding	17.297746503256	32.2987956018703	7.27705262965871	35.4926628699261	17.7567352425655	14.6214560348999	32.7496289389984	20.8972597993227	29.8166170983392	19.4016912179255	17.7017553347324	5.46584584423154	20.0368981536667	20.7165078902905	22.5648823555081	28.3573303218398	12.0315429745095	18.0741082157319	17.6352446492157	10.1536666879464	7.99308373645258	17.1685320071421	19.465141958202	17.9745783838535	13.4446828449399	16.3984974688526	22.1806941546052	TRUE	0.208513721018916	0.540562745398894	1
NM_001013771	chr1	59516264	59634509	+	3573	1	Gm973|AW554518|-|1|1 C2|protein-coding	15.042999020278	20.0256292092787	34.7400461575165	30.180054136463	42.9243475040684	17.5217248800916	12.6539506663846	13.6206228232157	9.26667244832209	35.3319295403516	13.785981154274	29.3828162717413	28.9488925335779	23.2675947328057	39.7802854576943	27.9192321875645	24.8405602689184	0.894410371926697	1.34045627842502	1.16936510944001	4.06844798316379	0	2.31758601372252	0.300973798736793	0.574001478204844	0	0.0924318113385157	TRUE	-1.03811169297511	0.000903583766853983	0.150694454020487
NM_001013773	chr5	138225904	138251875	+	2304	1	Nxpe5|-|-|5|5 G2|protein-coding	15.7843906075647	23.5013613059905	17.8704703900213	27.6212431940529	22.7675949182019	19.8940510514265	19.6235094318542	30.3371663646907	21.5558728241242	6.74975069259038	28.5053881158686	17.3081372618152	19.7835320929284	33.5392430113505	14.0697679034512	13.6248110530715	19.4481388877257	2.14359928982006	22.1733809389473	15.9808473464657	11.917515381238	13.4149478905238	13.2980550607696	6.00100102057233	9.6298124413464	9.0773146262598	2.29346431883692	TRUE	0.171292431442363	0.613153712643541	1
NM_001013774	chr5	144983744	145009636	-	2233	1	Kpna7|AW146299|Gm1055|-|5|5 G2|protein-coding	1.9160315039029	0	0	0	0	0	0	0	0	0	0	0	0	0	0	0	0	0	0	0	0	0	0	0	0	0	0	FALSE	NA	NA	NA
NM_001013776	chr9	109601116	109626059	-	1478	1	Fbxw24|EG382106|Gm5162|-|9 F2|9|protein-coding	0	0	0	0	0	0	0	0	0	0	0	0	0	0	0	0	0	0	0	0	0	0	0	0	0	0	0	FALSE	NA	NA	NA
NM_001013777	chr14	33967070	33978764	-	4297	1	Zfp488|Gm1206|Znf488|-|14|14 B|protein-coding	0	0	0	0	0	0	0	0	0	0.425780656702439	0	0	0	0	0	0	0.200535758388321	0.0676101351660585	0	0	0	0.373658939819287	0	0	0	0	0	FALSE	NA	NA	NA
NM_001013778	chr16	10420559	10447362	-	3304	1	Tvp23a|Fam18a|-|16|16 A1|protein-coding	0.809340637903902	0	0	1.49810132577914	0	0	0	0.0988561461952765	0	0	0	0	2.29929670813696	0	1.81132865987437	0	0	0.791370083921605	0.724795744977695	0.316142670704385	0	0	0	0.371974881662595	0.677165072075471	0	0.199914565322347	TRUE	-2.80456278430475	0.12429421210145	0.878469593745542
NM_001013779	chr1	173420604	173466036	+	2526	1	Aim2|Gm1313|Ifi210|-|1|1 H3|protein-coding	99.0863631712543	110.050487282887	92.5259397474679	130.447499132135	118.968222538076	46.6918368689757	110.327510058364	85.7282378307028	92.065349829084	140.876171504315	175.826108929424	127.584690706319	123.537729363772	84.8143893301524	95.5582234044886	105.494657363576	142.081926783633	78.4383024748351	118.977832639149	110.925026429119	117.013782432634	116.480001623886	115.720482737205	93.4160576922157	87.3181931247193	60.3654163424741	98.8423197172853	TRUE	-0.347409210905919	0.070451152553072	0.811407044051806
NM_001013780	chr4	141618825	141623834	-	2675	1	Slc25a34|Gm1369|-|4|4 D3|protein-coding	0.0999649146779249	0	0	0.660844696979209	0	0	0	0	0.589404907126922	0	0	0	1.31074789193694	2.27206095258662	2.61011895611055	0	0	0	0	0	0	0	3.09560180449741	0.229720562432376	0	0	0.493845027158903	TRUE	-0.713478847978054	1	1
NM_001013783	chr11	46404728	46407985	+	2186	1	Fam71b|Gari-l3|-|11 B1.1|11|protein-coding	0	0	0	0	0	0	0	0	0	0	0	0	0	0	0	0	0	1.4619067972983	0	0	0	0	0	0.421662285800507	0	0	0	FALSE	NA	NA	NA
NM_001013784	chr11	74619605	74641516	+	3996	1	Ccdc92b|E130309D14Rik|-|11|11 B5|protein-coding	1.07069528233613	0	1.21219936932842	0.884764546756449	0	0	2.59676036788383	0	0.394559090731861	6.63886448619382	0	0	2.33984024753508	0.814800923446109	1.62245972219978	0	2.37205297591111	0	1.39832132047415	0	1.21259297996699	0	0.103612798136018	0	0	0	0.661178902727761	TRUE	0.196895519740884	0.86224154384284	1
NM_001013785	chr13	4233740	4248359	+	1231	1	Akr1c19|1810010N06Rik|-|13|13 A1|protein-coding	41.9247654958129	49.4845885500628	27.0529221558691	29.0079148669956	34.6681608888155	29.5152967591452	49.3724998993402	24.2776561276777	28.177480734703	19.32131053132	12.6711197213674	16.5279382330701	37.0278293599571	19.7490269639942	4.86160023738823	7.93360240685754	4.9000122474105	1.88803087446664	0	0	0	0	0	0.249594843422667	0	0	0	TRUE	-0.12238034539012	0.78849697457948	1
NM_001013787	chr13	22805580	22806518	-	937	1	Vmn1r209|Gm11315|-|13 A3.1|13|protein-coding	0	0	0	0	0	0	0	0	0	0	0	0	0	0	0	0	0	0	0	0	0	0	0	0	0	0	0	FALSE	NA	NA	NA
NM_001013792	chr15	27605921	27630693	-	1480	1	Otulin|C79097|Fam105b|m3Sapc|m7-1Sapc|-|15|15 B1|protein-coding	119.248687070187	89.8314582738632	90.0058031726349	85.7602275171026	125.254103495024	104.241155568608	88.1414662013139	107.255178119046	117.716704719851	88.388468211015	100.40059943946	83.5831237477353	94.3686819833992	114.691377984274	112.548782883059	101.810479998735	178.453858201385	106.197112288802	134.838127331436	167.090373083598	155.787883101258	119.607279865191	141.276050258461	127.986754739298	126.481014173981	127.951329037512	108.896165279262	TRUE	0.0795320662800503	0.686559347129047	1
NM_001013797	chr18	44071393	44083611	+	581	1	Spink6|EG433180|-|18|18 B3|protein-coding	0	0	0	0	0	0	0	0	0	0	0	0	0	0	0	0	0	0	0	0	0	0	0	0	0	0	0	FALSE	NA	NA	NA
NM_001013799	chr1	44009408	44020006	-	1079	1	Mettl21c|A530098C11Rik|-|1|1 C1.1|protein-coding	0	0	1.12232360515207	0	0	0	0	0	0	0	0	0	1.08317905805725	0	0	0	0	0.538500001498709	0	0	2.99383475313443	0	0	0	0	0	3.06078648667763	TRUE	-1.557057296926	1	1
NM_001013804	chr3	93197273	93221376	+	7662	1	Flg2|EG229574|-|3|3 F2.1|protein-coding	0	0	0	0	0	0	0	0	0	0	0	0	0	0	0	0	0	0.303336727547433	0	0	0	0	0	0	0	0	0	FALSE	NA	NA	NA
NM_001013806	chr3	157947000	158008034	+	4302	1	Ankrd13c|AI505652|AU022220|-|3|3 H4|protein-coding	53.5185244917084	44.8394173871617	39.2684124149913	44.2967180484448	57.4542300240618	51.0639016272558	72.8784755249548	43.276104836504	30.4190201080555	47.4193659289441	42.1736620827245	43.6996842760952	62.2138067490525	60.9007438329369	64.3396402871693	53.1868030917854	46.4702230777199	55.8485962154053	32.8425809723319	35.8133354581765	33.4148006948224	39.3752010680071	37.7271972593676	56.1365607324724	55.8211525027296	48.1729530869444	58.7280402982509	TRUE	0.08669401792659	0.65394587043655	1
NM_001013810	chr7	38518139	38528193	-	3436	1	Gm5591|EG434171|-|7 B3|7|protein-coding	0	0	0	0	0	0	0	0	0	0	0	0	0	0	0	0	0	0.422760114680666	0	0	0	0	0	0	0	0	0	FALSE	NA	NA	NA
NM_001013811	chr7	68273839	68363089	+	2807	1	Fam169b|EG434197|-|7 C|7|protein-coding	15.3375096647365	28.2461269582305	39.0432272466325	42.5723357872285	43.7103508748234	11.3507430747249	32.214154421797	23.7954879185857	2.24675187255364	54.7505081850488	24.8597043490012	27.2534926213248	32.6850341952391	16.0071371440153	18.1223206568977	32.3073538900049	35.4565724129955	1.03498664342199	22.8922187249979	24.8388802573874	20.8585864045977	13.1560693556394	10.6201087913467	4.15943982387799	0.797062129724744	1.76107606105343	0.705932729417563	TRUE	-0.895125355480046	0.0247079712183493	0.61114596273223
NM_001013813	chr9	13619989	13709533	+	5939	1	Maml2|5930431H10|BC032967|-|9|9 A1|protein-coding	57.2723722315385	76.0310559788924	79.8285026164308	94.4154460067063	77.4719785984357	64.7540540459526	53.664173922106	62.4203573797162	48.3165144022128	51.4463333000528	56.9512600147585	60.8424046635441	58.2505573797873	52.0819542951022	44.0021617489737	51.447139712369	56.0055617721371	4.25581837352149	35.1473662500841	30.9544077429336	34.6069830485712	23.5880935374984	40.4346371415873	2.92299978991608	2.69984273783202	1.536650460205	4.44867973615109	TRUE	-0.363421230291833	0.0130524004237688	0.507375264593119
NM_001013814	chr9	108296905	108302302	+	2036	1	Amt|EG434437|GCVT|-|9|9 F1|protein-coding	10.7697956947951	10.6854351152693	8.62441746778328	17.017724686945	18.7775229241125	12.0799949649565	16.3818919924526	16.5235426444042	17.4237759566314	8.08753209069421	10.8869301566304	22.7842012180713	22.3876512485791	14.3926819306561	9.79801881503751	15.4182537653618	15.4480003013279	4.56614146653915	9.80159275297276	8.08027126626463	4.16486380594751	7.29465387806097	0.406715855944527	5.65909722961634	2.74724140242799	5.78976710007126	3.40640279968706	TRUE	0.296894752598394	0.473366782254885	1
NM_001013816	chr14	51552790	51662953	+	1574	1	Gm5622|EG434459|-|14 C1|14|protein-coding	0	0	0	0	0	0	0	0	0	0	0	0	0	1.65486378149461	0	0	0	0	0	0	0	0	0	0	0	0	0	FALSE	NA	NA	NA
NM_001013817	chr1	85600703	85645036	+	2397	1	Sp140|-|-|1|1 C5|protein-coding	39.9380060664642	42.7587793044447	35.8698744543576	46.314268104104	33.939127937292	49.9042565158284	53.8035005313516	45.0346865553394	44.7278901153054	49.2314879346473	55.4838292838535	59.7559780696542	37.300538414163	26.1707122134946	26.007465461275	36.960355190443	35.9491928992331	40.8450116906477	36.465359892086	29.7411514219848	36.5553530769271	24.7841723750223	26.7733395533947	32.301758684953	33.6800869626434	24.906275762337	33.4805604692288	TRUE	0.329124622904724	0.127429702529623	0.884842917504403
NM_001013820	chr19	8062209	8131982	-	1992	1	Slc22a28|EG434674|Gm5631|-|19|19 A|protein-coding	0	0	0	0	0	0	0	0	0	0	0	0	0	0	0	0	0	1.6042812544649	0	0	0	0	0	0	0.561584688287489	0	0	FALSE	NA	NA	NA
NM_001013823	chr11	99850655	99851605	-	948	1	Krtap4-16|-|-|11 D|11|protein-coding	0	0	0	0	0	0	0	0	0	0	0	0	0	0	0	0	0	0	0	0	0	0	0	0	0	0	0	FALSE	NA	NA	NA
NM_001013824	chr12	88270635	88274497	-	1838	1	Gm5662|EG435337|-|12 D2|12|protein-coding	0	0	0	0	0	0	0	0	0	0	0.446656788757898	0	0	0	0	0	0	0	0	0	0	0	0	0	0	0	0	FALSE	NA	NA	NA
NM_001013826	chr14	21676572	21714576	-	1097	1	Dupd1|EG435391|-|14|14 A3|protein-coding	5.85027121451484	0	5.51954042825473	5.80121643747474	2.43143266033112	10.1909628526773	10.8104226384308	0	4.31173598878172	0	17.9607331501262	0	0	5.14460995091808	10.0016604093701	1.27181463248361	0	0.264832042669602	0	0	0	0	0	0	0	0	0	TRUE	0.697773992046588	0.553265412342725	1
NM_001013829	chr2	122348892	122368918	-	1550	1	Shf|-|-|2|2 E5|protein-coding	7.76340426087433	7.48577923258093	16.0162819252653	12.5453904571698	12.0457879991501	9.37634330593747	2.86912104057063	21.3883882344923	28.4815661572945	1.18037385925831	8.47437602825308	12.0762713598171	1.13104858417139	18.7654435127805	21.8792920791018	29.7038461358317	14.176390272105	7.30987695582812	16.7373262571408	19.3744466388449	5.21023822360008	22.012428947467	15.7601082191872	4.46009882303182	6.97669339204122	9.81308288511558	7.24438793872617	TRUE	0.530886058160954	0.368318120949456	0.989882872279686
NM_001013832	chr17	13051321	13052280	-	958	1	Gpr31b|12-HETER|GPR31c(t)|Gpr31|Gpr31c|-|17 A1|17 8.76 cM|protein-coding	0	0	0	2.95241680905116	0	5.83480493183037	0	3.40940195228803	0.822890462716344	0	0	0	0	0	0	0	0	0	0	0	0	0	0	0	1.1677209802387	0	0	TRUE	2.0683701360823	0.207099927151313	0.948927583490951
NM_001014390	chr10	118859349	118868903	-	2132	1	Dyrk2|1810038L18Rik|-|10|10 D2|protein-coding	65.4718614495875	87.5301304497571	91.73284612964	78.6039431083291	101.12817305862	46.1442209167943	56.6669348733716	63.271272046462	61.7499782214527	74.2301243808901	87.794456155741	64.8930888186599	51.5302622619675	57.8291579228108	71.8136873402536	71.3295924249355	72.5495012223892	50.4187044086139	76.0051913235584	78.1441809330031	42.9930187376568	62.6957024679124	58.6487316548601	56.5647826029181	56.3186205597427	54.3988617957128	40.7401879376134	TRUE	-0.512710082032139	0.00879293871070562	0.430216023353452
NM_001014394	chr5	30193431	30205722	-	3083	1	Adgrf3|Gm1041|Gpr113|Pgr23|-|5|5 B1|protein-coding	0	0	0	0	0	0.362617134264904	0	0.423769973440407	4.85833675068534	0	0	0	0.56864265503265	0	2.10293514431084	0	0	0.565398801443828	0	0	0	0	0	0.0996598288204032	0.241902194630485	0	0	FALSE	NA	NA	NA
NM_001014397	chr4	147553277	147585201	+	2819	1	Zfp985|Gm13154|-|4|4 E1|protein-coding	6.82981290066277	14.2344433349819	4.08101387534989	7.52504958248762	0.94618007392098	8.92296703125957	9.4653514286296	1.96968854895221	4.75402414891748	0	5.53322042461984	2.88696586944438	5.8043642607353	12.7049980102863	3.36135650798963	8.90856748244815	3.97379496251508	1.23669705913538	2.54848365527454	1.11160204044763	7.01875830227786	6.5500331112593	6.60931300490202	0.381475481690869	1.05822556374003	2.15825164553801	1.1715461579018	TRUE	-0.0427181499661656	1	1
NM_001014398	chr9	57236556	57249864	+	2686	1	Trcg1|-|-|9|9 B|protein-coding	0.39822210984877	0	0	0.526510666990137	0	0	0	0	0	0	0	0	0	0	0	0	1.60406208822527	0	0	0	0.901995820541339	0	0	0	0	0	0	FALSE	NA	NA	NA
NM_001014423	chr16	56477846	56690135	+	4652	1	Abi3bp|5033411B22Rik|AI506287|BG172926|D930038M13Rik|TARSH|eratin|-|16|16 C1.1|protein-coding	0	1.45494240243449	0	0	0	0	1.91192502703546	1.15847843206829	0	2.16308838137943	0	0	0.753708213871736	1.11984333279128	0	0	0	0.187352160882558	0.600568787254376	0	0	0	0	0	0	0	0	TRUE	1.44973123738449	0.426423417026994	1
NM_001014761	chr9	45117876	45130070	+	4556	1	Scn2b|2810451E09Rik|AI840361|Gm183|-|9 A5.2|9 24.84 cM|protein-coding	0	0	0	0	0	0	0	0	0	0	0	0	0	0	0	0	0	0	0	0.458531775244639	2.48161039183761	0	0	0	0	0	0.0724887756612196	FALSE	NA	NA	NA
NM_001014836	chr10	81364024	81365820	-	689	1	4930404N11Rik|2210409H10Rik|5730551K18Rik|AI854616|-|10|10 C1|protein-coding	0	7.01678629082029	12.3032078225161	17.9598214091955	18.0657681651502	4.8677008342759	6.45448129591361	5.6886044765607	5.72082048826022	29.2095418002238	0	2.36236771726087	1.69629927959909	8.50609591025134	1.44766083508101	29.3615666931793	0	6.74649058481402	3.47565332569856	5.30605782877433	19.3398900680075	3.49552786154603	6.61016568195474	1.33781387047882	2.7060394268715	0	0.958661427902806	TRUE	-0.82625669103236	0.479118443041308	1
NM_001014900	chr4	119422684	119453899	+	1495	1	Zmynd12|AI414736|-|4|4 D2.1|protein-coding	0	0	0	0	0	0	0	0	0	0	6.58960677782221	0	0.781772711467406	0.580770477608143	5.00387114734524	0	2.59375230239182	1.36029782987283	0	0.17467146889754	3.78134345993718	0	0.830842959233837	1.95243270662634	0	1.52611489684908	0	TRUE	0	1	1
NM_001014973	chr12	35047189	35147477	+	6198	1	Snx13|Rgs-px1|mKIAA0713|-|12|12 A3|protein-coding	74.552730172191	80.576095906253	63.0111910796718	89.3291861207085	83.9173794021833	68.1807970678974	68.4027835476476	68.3226438630767	54.3105050050862	67.1554262860538	78.5457277183045	51.0781024482072	67.1305376729886	76.451832008905	43.9336334456653	44.6826975458457	42.6124088638351	52.1231163115701	53.1903562117244	56.0354977706395	58.5689452458497	50.4506336628875	44.4231095512692	54.0093964714382	48.2208978328248	54.7869420596673	61.7037370272175	TRUE	-0.216724072471341	0.10794067008334	0.862075655612226
NM_001014974	chr1	74661702	74701832	+	8142	1	Ttll4|4632407P03Rik|AI451681|mKIAA0173|-|1|1 C4|protein-coding	71.2032088164036	68.047314597322	65.7401534170863	72.6470584935797	53.3434485984285	83.2076721582966	67.7284529596751	72.5489497251654	54.704731116983	50.5594919450179	62.1110770677969	69.6688120832314	74.2849705705788	76.9664434855622	58.68004827593	56.8901960708745	69.5859943650161	67.652584565588	74.1182431385887	74.3759996165839	68.1916004301625	81.2469092771102	72.9725772340265	73.9825693985017	62.6295908448545	60.9943001852722	68.5504147177786	TRUE	0.126878278325485	0.361837879667064	0.98844294155275
NM_001014996	chr14	56526761	56571846	-	4344	1	Cenpj|4932437H03Rik|CPAP|Gm81|LAP|LIP1|Sas4|-|14|14 C3|protein-coding	31.3943680592447	27.7119445865428	33.592070437401	32.8809790066957	22.2068797329329	27.5369481741346	25.0816923378613	33.0079397757403	17.6031121405108	26.5339565737969	22.4893338284312	24.167772223511	27.5775542986848	31.4301578309856	27.8979639312971	7.70818039687579	20.5308869515983	34.2418564488903	29.9524399976387	34.9861644505204	30.5819634222475	40.7501782229473	41.8421108317959	35.5772053138608	36.6969221034269	32.7385137459801	34.8201102108501	TRUE	-0.127420666493225	0.545097031013027	1
NM_001015039	chr5	34194894	34288324	-	3965	1	Zfyve28|9630058O20Rik|Gm146|mKIAA1643|-|5|5 B2|protein-coding	0	0	0.305419210582367	0	1.45753094447172	0	0	1.23563949695786	0	0	0	0	0	0	0	0	0	0.512899181755328	3.22115193463648	0.131719468348965	3.66622059113347	0	0.626537313520599	0	0.282137881227914	0	0.166587067799504	TRUE	-0.0409060456807421	1	1
NM_001015046	chr11	74383357	74590186	-	6537	1	Rap1gap2|AU067654|Garnl4|Gm1561|mKIAA1039|-|11|11 B5|protein-coding	4.74516032194586	8.87483387677867	10.9298214819621	13.0885058769922	8.43258686246296	4.2754651405029	5.10226894548471	8.29417735457337	6.99450599210203	1.81922389965236	0	0.248993629676111	2.59245494153812	2.4903965810698	2.13616894832361	0.640284833333877	1.51592087634054	2.71099369731096	1.0990019005995	1.11851731498409	2.90321137057722	1.71933413658013	1.26674848203007	2.13858528033124	1.56869151111053	1.51241869462352	2.22294476428801	TRUE	-0.491923578488323	0.154054532725701	0.909025240524115
NM_001015507	chr9	106821976	106880992	+	5367	1	Dcaf1|AI447437|B930007L02Rik|Vprbp|mKIAA0800|-|9|9 F1|protein-coding	123.563861370105	131.155724583012	114.05888101627	129.378788318229	103.371451221113	114.669408986166	121.114827852298	101.448988004037	122.354781016233	97.1548634856266	98.3555392742504	144.813317134253	127.175352883913	126.02351445404	101.379280982818	105.021983108095	113.914231063402	86.5012408779707	128.057781923534	114.243016659638	97.2053574304222	97.0038832835526	112.78586097558	94.2019630301491	84.2081957189763	79.7781514784433	85.3491785862979	TRUE	-0.0122517119388176	0.954926407288863	1
NM_001015681	chr4	59626211	59754303	+	3714	1	E130308A19Rik|-|-|4|4 B3|protein-coding	49.8956542022268	45.6901610066152	72.385339722918	49.7866587071264	50.6309517504089	40.0342399345307	52.0868298762721	56.7672768948154	46.6969288966335	34.9758059265958	45.7559832502861	33.5263486336146	42.6401864818878	44.1840609317633	40.2842615254773	39.2558907153223	49.5351130412361	15.4099590493498	42.2333055363794	22.147862544581	19.4612357988401	23.7772443570789	36.1195218626536	18.0346723185838	19.6787500464424	18.1221007642128	15.9171610884062	TRUE	-0.0764270280516682	0.663495562930106	1
NM_001015889	chr13	100651607	100656060	+	1226	1	Taf9|2310012M09Rik|AA673500|AU045423|TAFII31|TAFII32|Taf2g|-|13|13 D1|protein-coding	85.0639455446535	97.4011208263189	54.8203816743306	67.4805445471674	73.2450909371146	73.4052726815377	68.9197509337724	85.3849401328356	78.4471009138952	58.9464841216068	24.106351059162	80.9852795993125	90.0871894325746	112.60362673723	143.59532027973	126.886331712519	102.265630813309	209.004324806806	124.359027191029	123.751031425007	108.3589307555	127.689408873849	144.203661139562	189.839170947697	207.280633609381	166.866431849467	167.553843482533	TRUE	0.0716633878766815	0.765536223104304	1
NM_001017362	chr4	41723836	41731142	-	1741	1	Arid3c|-|-|4|4 A5|protein-coding	1.53593421460913	0	1.73892471274998	0	0	0.963195254111458	0	0	0	0	0	0	0	0	0	0	0	0.166870046415022	0	0	0	0	0	0	0	0	0	FALSE	NA	NA	NA
NM_001017393	chrY	57531417	57533726	-	1202	3	Gm21943|-|-|Y|Y C2|protein-coding	0	0	0	0	0	0	0	0	0	0	0	0	0	0	0	0	0	0	0	0	0	0	0	0	0	0	0	FALSE	NA	NA	NA
NM_001017394	chrY	8832249	8835169	-	1792	1	Gm20815|-|-|Y|Y A1|protein-coding	0	0	0	0	0	0	0	0	0	0	0	0	0	0	0	0	0	0	0	0	0	0	0	0	0	0	0	FALSE	NA	NA	NA
NM_001017422	chr14	51203690	51204156	+	465	1	Ear4|RNS2|Rnase2|mR4|-|14|14 C1|protein-coding	0	0	0	0	0	0	0	0	0	0	0	0	0	0	0	0	0	0	0	0	0	0	0	0	0	0	0	FALSE	NA	NA	NA
NM_001017426	chr11	69398518	69416194	-	6794	1	Kdm6b|1700064E03Rik|BC038313|Jmjd3|-|11|11 B3|protein-coding	96.9809752171238	71.8709362955392	92.1519527331245	79.4112774596403	92.8484111146066	81.2051289972399	67.4205437337505	72.6892123974302	65.674749752393	51.9736296728177	87.7264437793751	81.2158654825345	58.575131636842	45.6873773018314	99.8319185240149	93.0257337770145	62.5285784251908	33.3111075772539	59.9797460841879	47.9296299623598	65.19891495068	72.96627147256	79.7115186470121	22.6345675232232	20.8290554065628	30.8951785270271	18.7636032820476	TRUE	-0.220568726550013	0.113258898945634	0.866368434778681
NM_001017427	chr4	73714579	73790602	-	5163	1	Rasef|BC030882|RAB45|-|4|4 C3|protein-coding	0.828684553208442	0.561832162042438	0	0.547823998270582	1.03322937376845	0.649592460742997	0	0.727510774905234	0	0	0	0	1.35822220063193	0.672672371895544	0	0	0	0.22507902444978	0.618432472440133	0	0	0	0	0	0	0	0	FALSE	NA	NA	NA
NM_001017429	chr16	38346999	38352763	+	431	1	Cox17|AI037035|-|16|16 B3-B4|protein-coding	81.8970101456503	80.7630474048754	119.412887989005	49.2183637425351	61.8858846492632	53.1738905133256	36.1136465083426	76.5398872620616	54.8720925718509	165.553595805487	158.095776687175	54.7592451955794	142.365164016933	88.6382413388948	116.86922256665	239.543777809175	270.906361575802	146.271468504539	36.1153443599559	83.0054220469829	106.803839223913	60.5364328226368	63.4023780259882	124.397548766129	140.15902958169	179.100146740233	89.6526376885486	TRUE	-0.414857211927172	0.329915395477452	0.985445108718698
NM_001017433	chr10	61171964	61188841	+	1516	1	Tbata|1700021K02Rik|AI428928|Spatial|Titest|-|10|10 B4|protein-coding	0	0	0	0	0	0	0	0	0	0	0	0	0	0	0	0	0	1.91636379161315	0	0	0	0	0	0	0	0	0	FALSE	NA	NA	NA
NM_001017955	chr7	12768092	12775658	-	3618	1	Zscan18|EG232875|-|7 A1|7|protein-coding	13.3037883961915	12.0262829710825	12.0496235816825	12.5081937117568	9.58393067136046	9.73338355046131	18.8472756764958	14.3539780037705	2.8325809349556	0	14.7490565375639	18.6700832845491	3.06885763809172	14.2188841745252	6.75435011790632	13.1111504041939	8.21689450135829	3.13164988433764	5.5157664027232	8.0115690730244	6.02676809446278	4.65973766617924	5.95077682428953	3.3969182117557	2.31898154864983	5.04486848156854	3.28615782997529	TRUE	0.00782627115154061	1	1
NM_001017966	chr4	141683563	141723419	-	3527	1	Ddi2|1110056G13Rik|1700027M01Rik|9130022E05Rik|AI604911|AU040698|-|4|4 E1|protein-coding	87.7201337695806	107.328182185307	106.781119891487	100.542264990793	96.5474779010284	77.3403641862893	77.9646561941282	88.3459468403319	86.7229023400953	60.4326650511963	75.6479820710322	89.2981025281529	103.222480418212	99.4538568374727	116.372516806094	84.0589420229189	130.220370845628	131.298575783622	109.314076486083	121.571243304506	83.2315982742238	137.480851786178	133.590533501004	137.248184838412	138.446946170535	108.028771114779	130.717712285192	TRUE	-0.213702610456255	0.126274866225444	0.881027069346219
NM_001017968	chr4	133606992	133633429	-	2837	1	Zdhhc18|-|-|4|4 D2.3|protein-coding	104.153610212764	118.7766066549	97.1094752082102	114.776634390571	146.040798828174	117.035862392243	145.520834824148	125.548072264834	102.535574321873	126.077824709816	68.5817332124332	135.973955465167	164.168824868538	145.754300402366	79.8091285122227	107.945771264602	107.371064986393	83.9714542344074	85.9579991422425	91.7696314641582	98.0661598677071	125.500375037529	100.991690171046	71.099910858052	70.5169837916044	69.4300691616082	56.1102472477381	TRUE	0.130951121592959	0.381598779987251	0.993835247796875
NM_001017985	chr7	100372233	100470159	+	7777	1	C2cd3|AU020772|-|7|7 E2|protein-coding	59.897326432034	81.9333633054711	85.019801311259	81.0118951728261	52.5888109835108	65.4065352124351	59.5658353275212	73.8329951083094	63.556940038315	46.8157794635753	62.0704184787664	71.7874856007599	70.031836813424	66.9303063498126	49.378134424298	42.4277001618701	68.3644373011802	71.6495821076001	82.4209973232722	86.3954462855456	93.9259834580393	86.3504453178286	87.7372444062389	74.4324751504723	71.514564170457	52.2688301610269	65.9498537418205	TRUE	-0.0733005767614873	0.607913410549827	1
NM_001018002	chr16	48283735	48294292	+	1370	1	Dppa4|2410091M23Rik|C76608|ECAT15-1|-|16|16 B5|protein-coding	0	0	0	0	0	0	0.541014308136797	0	0	0	0	0	0	0	0	0	0	0.424117884392049	0	0	3.53687704229786	0	0	0	0	0	0	FALSE	NA	NA	NA
NM_001018013	chr7	45621811	45627242	+	1481	1	Izumo1|1700058F15Rik|Izumo|-|7|7 B3|protein-coding	6.68063972332722	9.4667391544146	10.2210260800058	3.81960202980556	0	0	6.50605322614204	4.74162403857371	3.19377068176472	8.64757351313481	0	0	2.3674885961724	0.439695407169568	0	0	10.182165895615	0	0	0	0	0	0	0	0.251784087118766	0	0	TRUE	-0.668721716669859	0.566698286766487	1
NM_001018019	chr5	68031835	68166398	+	1065	1	Grxcr1|Tg(Eno2-Gabrb3)0370Brll|pi|tde|-|5 C3.1|5 36.59 cM|protein-coding	0	0	0	0	0	0	0	0	0	0	0	0	0	0	0	0	0	0	0	0	0	0	0	0	0	0	0	FALSE	NA	NA	NA
NM_001018031	chr3	70007613	70028708	+	2154	1	Otol1|Gm414|-|3|3 E2|protein-coding	0	0	0	0	0	0	0	0	0	0	0	0	0	0	0	0	0	1.34875000375373	0	0	0	0	0	0	0	0	0	FALSE	NA	NA	NA
NM_001018042	chr2	72936432	72980446	-	4167	1	Sp3|D130027J01Rik|-|2|2 C3|protein-coding	180.067590069172	183.19604814395	144.580301668981	137.61967907311	95.1609956210644	171.569029433237	162.574345179442	162.761674621099	115.591326533588	96.3745371409067	124.315506875944	209.171589099283	160.853909716752	191.173766556799	93.8314901908714	138.111835584771	155.817752072053	180.294375231802	211.006298956807	156.417105740472	197.100048566642	220.497176087086	201.305120705111	204.170558552771	191.233669779199	151.025983147605	203.925138397146	TRUE	0.100523825842289	0.538212521499879	1
NM_001018063	chrX	53669166	53670437	-	1269	1	Rtl8b|Cxx1b|Mart8c|-|X|X A5|protein-coding	11.1682630247934	14.8580035004438	15.2685537583494	8.91541466689051	1.40125118381048	10.1311341109496	4.67259008445965	16.0865202437546	23.6063864497445	0	26.5241625588792	27.5767802834073	13.3545137532188	8.89462114445569	6.28802720485938	0	10.1856046547827	11.9047116170566	20.1290266679805	14.4045462727561	11.1369355252287	8.85680634422721	7.83048210593908	5.81089838776933	10.8723503718259	2.99650876121536	2.08201016178104	TRUE	0.466113410100198	0.484841897686415	1
NM_001018079	chr3	92992217	92993426	+	616	1	Lce3f|2310002A05Rik|-|3|3 F1|protein-coding	0	0	0	0	0	0	0	0	0	0	0	0	0	0	0	0	0	0	0	0	0	0	0	0	0	0	0	FALSE	NA	NA	NA
NM_001018087	chrX	61709611	61710950	+	1337	1	Ldoc1|Gm366|Mar7|Mart7|Rtl7|Sirh7|-|X|X A6|protein-coding	0	0	0	0	0	0	0	0	0	0	0	0	0	0	0	0	0	0.21729300733624	0	0	0	0	0	0	0	0	0	FALSE	NA	NA	NA
NM_001024134	chr17	36860691	36867187	-	1834	1	Trim15|1810012B10Rik|-|17|17 B1|protein-coding	0	0	0	0	0	0	0	0	0	0	0	0	0	0	0	0	0	0.316816522146732	0	0	0	0	0	0	0	0	0	FALSE	NA	NA	NA
NM_001024135	chr14	79426511	79431038	+	4525	1	Kbtbd7|1110008P08Rik|AU045792|Gm295|-|14|14 D3|protein-coding	38.5892185274105	47.1169833741316	35.0584130971581	32.3470700406464	36.4479368003751	31.747270343563	47.5016540602762	38.5809431838904	39.7213318073712	36.1872626796926	21.408333916678	47.6610949896217	33.8356412546595	35.401650588389	23.2551916622368	33.2993393145034	38.6575772862558	36.2749666755431	35.28140171501	33.4712995980236	24.8076425475058	47.1925873515275	35.8679342784087	33.3393071505794	28.6776789153517	28.6558285023637	41.674654177248	TRUE	0.102112431836774	0.56442444936125	1
NM_001024137	chr2	120265869	120289069	-	3264	1	Pla2g4d|2610311B01Rik|Pla2delta|cPLA2delta|-|2|2 E5|protein-coding	0	0	0	0	0	0	0	0	0	0	0	0	0.537109468586293	0	0	0	0	0	0	0	0	0	0	0.094133349342311	0	0	0	FALSE	NA	NA	NA
NM_001024138	chr7	119140749	119184538	-	4772	1	Gpr139|GPRg1|Gm495|PGR3|-|7|7 F2|protein-coding	0	0	0	0	0	0	0	0	0	0	0	0	0	0	0	0	0	0.182640874355755	0	0.218888387260538	0	0	0	0	0	0	0	FALSE	NA	NA	NA
NM_001024139	chr9	30899155	30922452	-	5918	1	Adamts15|-|-|9|9 A4|protein-coding	0	0	0	0	0	0	0	0	0	0	0	0	0	0	0	0	0	1.03091175515033	0	0	0	0	0	0	0	0	0	FALSE	NA	NA	NA
NM_001024141	chrX	136072099	136085255	-	2957	1	Nxf3|Gm384|-|X F1|X 57.38 cM|protein-coding	0	0	0.819064707446119	0.836950757587805	0	0	0	1.15979622042832	3.99896379750892	0	0	0	0	2.56922685499206	0	0	0	0	0	0	0	0	0	0	0	0	0	TRUE	1.95371071615872	0.281079375887417	0.976247351832468
NM_001024142	chr4	45034248	45084604	-	4621	1	Fbxo10|FBX10|Gm634|-|4|4 B1|protein-coding	18.9805704692515	28.770949631101	29.4819425709581	17.2912210153119	25.1085805744798	13.7898878211439	24.5405776084298	19.6142060594246	9.5534359540806	10.8879973492503	25.5826759563147	14.0893430616121	23.2687770472251	24.5199888022408	33.9962204438225	22.3422134247467	32.4466943865534	1.50887210980422	10.2781609978847	7.96794466268274	14.7676033615239	9.03395889947854	7.16791588576549	1.92821603881103	1.37181734719523	3.0446889388735	1.00056785690873	TRUE	-0.443721930135477	0.0960584495327446	0.850537395448501
NM_001024148	chr5	87459493	87482258	-	2527	1	Ugt2a2|-|-|5|5 E1|protein-coding	0	0	0	0	0	0	0	0	0	0	0	0	0	0	0	0	0	0	0	0	0	0	0	0	0	0	0	FALSE	NA	NA	NA
NM_001024205	chr11	77686139	77717966	+	10393	1	Nufip2|1110001M19Rik|9530056D24Rik|AI256692|AI461731|PIG1|mKIAA1321|-|11|11 B5|protein-coding	181.083850757352	186.023558662045	188.004214252765	175.806435657065	167.031251143984	165.869025272344	188.346169467076	174.89119932815	174.990392474951	134.846327633733	177.098191906706	177.285093461193	175.767975396441	196.407209883656	113.007179481299	121.89204578714	140.535471055699	121.178433056392	141.706529583843	132.614686731225	132.214870807814	108.799439820663	121.625533661716	154.512524766852	157.922174891779	132.411233017203	152.656939538894	TRUE	0.025550018854825	0.820697742416479	1
NM_001024206	chr11	69323986	69325793	+	738	1	Trappc1|BET5|D11Ertd172e|MUM2|-|11 B3|11 42.51 cM|protein-coding	53.9885038858454	72.0599231681938	36.9203405475331	66.5904009361232	78.3077262172135	34.8412173083876	36.1555903486543	69.9269264371444	40.5914693830973	128.913459425772	0	71.6792941853172	87.8938161276821	87.6487315308956	110.150708269271	19.8501312252879	130.189417544851	113.767611088986	67.601771155327	66.1680612497842	67.8460560010796	117.483838858791	74.0553521116556	116.155961217712	110.149738210014	112.840480533621	95.3186146170272	TRUE	-0.364533522785166	0.31837066720075	0.982450189632797
NM_001024225	chr8	21734494	21735471	+	415	1	Defa24|Defcr24|-|8|8 A2|protein-coding	0	0	0	0	0	0	0	0	0	0	0	0	0	0	0	0	0	0	0	0	0	0	0	0	0	0	0	FALSE	NA	NA	NA
NM_001024230	chr11	48887422	48902152	-	2964	1	Gm5431|EG432555|Irgb9b8|-|11|11 B1.2|protein-coding	3.51850193109802	0	0.612847758076461	10.3775359044863	8.54897957815142	0	3.00076762003001	4.57313068208891	0	2.16043461082197	0	10.7083641920575	7.88630366831156	3.00255789684473	2.35562355182042	7.06063082912206	5.66909311706985	1.17619737169455	0	0	0.136232612121797	0.812556915183945	0	0.621966097678751	0.754842576969418	0	0	TRUE	-1.20663570122098	0.26442506753824	0.973162339004485
NM_001024385	chr2	132846666	132866768	+	1898	1	Crls1|0610009I22Rik|4930557M15Rik|5730490M08Rik|-|2|2 F2|protein-coding	64.8086551692237	27.5096470744215	50.0856126669064	40.9807275207866	78.9316744612885	58.0178817473455	48.4233459780185	51.1097734392363	39.0426406472773	24.0987813731609	37.6307167877347	35.1604455452594	106.837808394202	74.7940883919665	23.3856717776615	49.2503180573829	40.4064761263019	52.195772405541	41.4261374128066	51.7314679118468	35.9542123991581	42.2974832561505	41.2291591756791	55.2016211898716	55.3051441496018	71.7239158713203	68.9054316740551	TRUE	-0.0499033488821238	0.867364060937086	1
NM_001024468	chr6	144993835	145048812	-	7820	1	Bcat1|BCATc|Eca39|-|6 G3|6 77.27 cM|protein-coding	0.786488666951321	0.123646182976347	0.309715388736339	0.180844968227047	0	0.142960182217225	0	0.626510307600755	0	0	0	0	0.597826191122134	0.638420488253069	0	0	1.76307346044934	0.928774778799723	0.71453861849293	0.333930749362944	2.1170756976329	0.102660643504058	0	0.746518387827719	1.83585050784928	1.99367460789353	1.01358218489775	TRUE	-0.368033717168852	0.798043112338228	1
NM_001024474	chr13	52504375	52530836	-	4344	1	Diras2|2900052J15Rik|AI414999|-|13|13 A5|protein-coding	0	0	0	0	0	0	0	0	0	0	0	0	0	0	0	0	1.6861114887786	8.89485724160627	4.68581116527477	0.841591584720421	0.185908592232507	2.86452499979902	1.23906022964316	14.3581961803454	17.9407174727865	11.3796972913835	11.2519133432441	TRUE	0	1	1
NM_001024478	chr12	33033796	33092875	-	2931	1	Cdhr3|1110049B09Rik|BB172694|Cdh28|-|12|12 A3|protein-coding	0	0	0	0	0	0	0	0.055718305532104	0	0	0	0	0	0	0	1.42802523217453	0	0	0	0.356375088368232	0	0	0.706306280026491	0	0	0	0	FALSE	NA	NA	NA
NM_001024504	chr8	13255963	13288126	-	3025	1	Dcun1d2|AW495713|mFLJ10704|-|8|8 A1.1|protein-coding	49.7684828521725	30.2060471926251	22.8186012190638	33.8942329706857	39.3846543474771	28.4568740893487	21.8069006912792	38.1147469690265	42.9997670881232	25.4024258637077	38.5374000788947	54.8834639450114	43.2727348125959	32.1468458746141	38.7434717540731	20.0629283817526	31.3346237743497	34.8624900970264	29.0269714109855	26.76082388779	35.5071275965341	29.7237348782131	24.6368970060414	28.7952826491939	30.9408100789243	26.7751183018257	27.8400032356006	TRUE	-0.0508224581111192	0.871464441255618	1
NM_001024508	chr13	73937811	73960889	+	2410	1	Brd9|AL022779|-|13|13 C1|protein-coding	57.2537642032945	87.8647220089763	74.8701611302506	87.8745210860756	84.482364163176	70.0457437202255	62.7397007626855	64.6465050842014	70.0010039595034	39.4764037577675	67.7884150911479	65.5120836712431	75.4110608575131	65.8394307678082	88.1553365867155	68.6012063246433	86.5277681403723	82.9370442142261	90.5888417945538	104.778601279569	106.896360566766	93.9383226061784	99.3000981332712	74.0080298477355	74.0369018678233	81.2582304257625	73.9999109679498	TRUE	-0.172173626807282	0.347519916234789	0.987560938854458
NM_001024512	chr14	20348162	20383491	+	2414	1	Fam149b|AA536717|AI428773|Fam149b1|mKIAA0974|-|14|14 A3|protein-coding	50.7340576709444	52.8718044389001	39.8813090355209	49.5031261618684	34.0684273164112	38.9012777526308	31.931946405688	54.1887295630456	41.1472501961742	31.8319545309511	46.250995928846	44.5013709920136	46.7209588449147	44.5995157990876	49.1694944196883	80.6245654229144	41.5858744478347	29.8463737367528	41.0033026145239	41.6472786705475	48.3414708422049	23.9445106539043	37.7332572897002	23.9284322384511	31.2803136649278	31.6618265623214	31.7398740529014	TRUE	-0.064570953937299	0.764461970247385	1
NM_001024539	chr10	79617938	79637918	-	3942	1	Shc2|6720466E06|SCK|ShcB|Sli|-|10 C1|10 39.72 cM|protein-coding	0.271340585249568	0	0.307201210035283	0	0	0	0	0	0	0	0	0	0.592973213416425	0	0	0	0	0	0	0	4.0973461423542	0	0	0	0	0	0	FALSE	NA	NA	NA
NM_001024602	chr12	112722174	112746591	+	6619	1	Cep170b|AI466840|AW555464|Kiaa0284|mKIAA0284|-|12 F1|12 61.2 cM|protein-coding	35.2690083282204	28.3398022767423	45.7390531031533	41.7702970048635	31.7005823789316	32.6821361120469	40.3124726957348	36.5900066871351	26.7977095087639	27.7795343595654	27.0385600161157	23.8531684012231	29.3997445092443	44.7964966859428	17.6311048343233	17.9166574113815	18.4864338780534	3.24800355942483	21.1650431745383	14.4394905025936	17.386483874266	17.708069179854	17.3271154788297	4.06171394049917	3.66188172631636	2.92991464748597	5.23903618383657	TRUE	-0.044640603064728	0.795559102561964	1
NM_001024604	chr14	31700015	31830415	-	5199	1	Ankrd28|AI465466|AI604979|E430019N21Rik|mKIAA0379|-|14|14 B|protein-coding	172.561573839464	155.107822240773	167.823861503274	170.213586833688	148.695350123692	197.398891651034	185.190477628292	186.178200669555	169.068456541588	151.673159584057	191.224604777751	198.801944954297	222.779659898246	177.274351541	148.397487389754	172.015925721471	198.478232192547	389.707966174044	258.019849979694	256.362213885997	262.826904504973	274.087528785937	203.872678949782	430.175392412347	423.887881739814	361.240456688104	408.202240171154	TRUE	0.23319862714975	0.0526435432566066	0.763799210392861
NM_001024606	chr8	104591472	104599025	+	5666	1	Pdp2|4833426J09Rik|Gm1705|mKIAA1348|-|8|8 D3|protein-coding	35.9624927345126	37.0314425944022	44.7761758041703	44.427984817035	43.5445730013149	34.8249086307237	42.9068460120634	48.998870627394	34.5050490105895	55.0552950327373	49.1182148346009	37.9196292180448	37.7481975409125	45.2054888611245	30.4547879560804	42.9684122388146	31.2530519951983	32.8156160461479	35.7842208446406	39.4973007454221	43.8286232496185	30.6755293455129	40.4098690376625	33.7564250843066	33.2022823085156	39.5961185070517	37.3042131351943	TRUE	0.0318165459850124	0.876053128361925	1
NM_001024614	chr5	98329304	98802019	+	853	1	Cfap299|1700007G11Rik|4930428O21Rik|-|5|5 E3|protein-coding	0	0	0	0	0	0	0	0	0	0	0	0	0	0	0	0	0	0.681174093337757	0	0	0	0	0	0	0	0	0	FALSE	NA	NA	NA
NM_001024616	chr2	25583017	25608481	-	3174	1	Rabl6|B230208H17Rik|Rbel1|Rbel1a|Rbel1b|parf|-|2|2 A3|protein-coding	108.259892435738	109.668788379021	87.5619267503499	89.8917434459007	67.508388199996	85.2374187886468	88.970774548886	95.2386466148452	105.309238447283	78.9705069355709	100.097559478332	84.3578885501594	69.2265401024037	109.420524766752	113.916631796447	70.1106849299325	121.083541459483	120.180764275876	92.6755108809308	107.119176904339	94.1421430760758	92.5731194032249	102.139498575377	110.451694650605	123.181318942818	124.236442780329	105.716132231606	TRUE	0.0684282734047941	0.657912033069955	1
NM_001024624	chrX	160784308	160994681	-	3225	1	Cdkl5|BC038161|Stk9|-|X F4|X 73.95 cM|protein-coding	15.2566607765813	12.8921753450005	18.7749948830866	34.9714915379711	11.7167410032339	9.01291914679261	10.3421804950802	13.7231335821568	7.82217985272318	0	12.7279872517367	7.57056445205926	4.71124113096715	13.1247374794352	8.65992955980866	14.4925742128547	12.0237509831807	1.89176302852081	7.05422909871625	3.80567155413508	4.75787645534953	2.98718598028553	3.5947375993311	4.81122115931529	1.73438247917624	0	6.7587860112329	TRUE	-0.789518383440033	0.0312404689342607	0.666491985103692
NM_001024672	chr15	100353200	100384435	+	1443	1	Methig1|Mettl7a2-Higd1c|Mettl7a2Higd1c|Mettl7a2higd1c|UbiE-YGHL1|-|15|15 F1|protein-coding	0	0	0	0	0	1.54947834364338	0	0	0	0	0	0	0	0.300849571733948	0	0	0	0	0	0	0	0	0	0	0	0	0	FALSE	NA	NA	NA
NM_001024673	chr7	28508861	28510360	-	576	1	Ifnl2|EG330496|IL-28A|Il28a|-|7 B1|7|protein-coding	0	0	0	0	0	0	0	0	0	0	0	0	0	0	0	0	0	0	0	0	0	0	0	0	0	0	0	FALSE	NA	NA	NA
NM_001024698	chr6	30541642	30564473	+	1312	1	Cpa2|-|-|6|6 A3.3|protein-coding	0	0	10.1530936505716	0	5.08247261505953	0	6.77917319037268	2.98738451551092	0	0	0	0	4.45407851998389	3.97066401230567	6.08194094738304	0	0	1.32860099455131	0	0	0	0	0	0	0	0	1.00688677412353	TRUE	-0.304460895898288	0.882700280072701	1
NM_001024702	chr15	99084754	99087728	-	714	1	C1ql4|C1qtnf11|CTRP11|-|15|15 F1|protein-coding	0	0	0	0	0	0	0	0	0	0	0	0	0	0	0	0	0	0	0	0	0	0	0	0	0	0	0	FALSE	NA	NA	NA
NM_001024703	chr7	72077830	72306595	-	5764	1	Mctp2|Gm489|-|7|7 D1|protein-coding	16.8404634412096	14.3426569048951	18.9085435975569	19.3827905050842	16.8903156550986	16.8739643250636	15.6879131613436	18.1896681048527	19.2842466902842	25.8693143252613	9.685106191207	19.4846154833968	17.8435145594469	17.0592511451662	16.2663431028551	17.7907317678413	21.9760958722777	4.58663919562428	71.182553937245	51.4656573660774	52.8910589969465	56.6170599219303	52.7243178612114	3.94458582004588	4.49618497485965	4.94782653276668	3.43780911081731	TRUE	0.0728062416122385	0.748994130387885	1
NM_001024705	chr6	132311590	132314743	-	1279	1	Prpmp5|MP5|-|6|6 G1|protein-coding	0	0	0	0	0	0	0	0	0	0	0	0	0	0	0	0	0	0	0	0	0	0	0	0	0	0	0	FALSE	NA	NA	NA
NM_001024706	chr14	19594138	19602587	-	997	1	Gm5458|EG432825|-|14 A3|14|protein-coding	0	0	0	0	0	0	0	0	0	0	0	0	8.20586903260422	0	0	0	0	0	0	0	0	0	0	0	0	0	0	FALSE	NA	NA	NA
NM_001024707	chr7	35200878	35215345	-	3984	1	Lrp3|-|-|7|7 B2|protein-coding	0.939680234610514	0.728097252164937	0.30396264306202	0	0.446332267132403	3.92853432458378	1.11624940082442	2.25453550283705	0	0	2.67881960606958	0	4.98713691313859	0.490353085857026	0	0	0	0	0	0	0.608122684230431	1.71281450143443	0	0.771212982563512	0.0935974480479148	0	0	TRUE	1.90920306705099	0.109377073688887	0.863143827847794
NM_001024709	chr10	77835947	77837251	+	1302	1	Krtap10-10|EG544710|-|10 C1|10|protein-coding	0	0	0	0	0	0	0	0	0	0	0	0	0	0	0	0	0	0	0	0	0	0	0	0	0	0	0	FALSE	NA	NA	NA
NM_001024712	chr14	7083025	7105503	-	2213	1	Gm3696|544988|Gm10014|Gm5794|-|14|14 A1|protein-coding	1.93334764944202	0	1.36803792358686	0	0	0	0	0.885550945402242	0	0	0	2.94201781688701	0	0.196170778134698	0	5.04358120862004	0	0	2.8856455989231	3.65799784277293	2.18957141796117	2.17660975743806	8.04499768554711	0	0	0	0	TRUE	-1.19008022257608	0.480186741987738	1
NM_001024717	chr19	5298331	5308739	+	2417	1	Gal3st3|-|-|19|19 A|protein-coding	0	0	0	0	0	0	0	0	0	0	0	0	0	0	0	0	0	0.480795615736125	0	0	0	0	0	0.0635604576444566	0	0	0	FALSE	NA	NA	NA
NM_001024719	chr19	39608859	39649042	-	1695	1	Cyp2c67|C730004C24Rik|-|19|19 C3|protein-coding	0	0	0	0	0	0	0	0	0	0	0	0	0	0	0	0	0	0.342797346086789	0	0	0	0	0	0	0	0	0	FALSE	NA	NA	NA
NM_001024720	chr1	150562502	150993435	-	18205	1	Hmcn1|EG545370|FIBL-6|Gm201|-|1|1 G1|protein-coding	2.12984846364736	2.78840650485797	2.42796109329891	2.03916236488916	1.4162989512609	2.21071960987603	1.66925425366899	0.95985761197813	1.4722981681734	0.401994942455453	1.53323131244485	1.11759911919304	2.43957746434844	0.512700221821471	0.328735506301835	0.536460563737524	0.354999514059853	0.398957361725561	0.570016054898507	0.143440728372328	0.532328651243952	0.308686823697455	0.15920116393632	0.0506319009480862	0	0	0.0362822149862693	TRUE	-0.413839212394048	0.337850115727157	0.985623582737213
NM_001024721	chr1	173521311	173535957	-	1287	1	Ifi214|Pyhin-B|p214|-|1|1 H3|protein-coding	0	0	0	0	0	0	0	0	0	0	0	0	0	0	0	0	0	0.45146969822619	0	0.811604804978468	0	0	3.86048243684409	0.954937846941113	2.31790043837074	0	1.28305696158709	TRUE	0	1	1
NM_001024726	chr7	27860585	27880825	+	3504	1	Zfp607a|4732475C15Rik|Zfp607|-|7|7 A3|protein-coding	31.9757920930038	28.1464444604035	35.7697408934833	28.2518651847847	28.0379204657866	41.3168798314958	35.3249610612494	41.4800840833308	31.9471252814157	42.0322911783549	22.4919226777265	49.4711756681013	19.6792985202576	42.6816163179692	18.5027084757715	37.427791459031	24.4689966616908	26.0341083772505	16.1744182876567	37.1132007160124	35.6084988183969	32.9920369397974	24.6956846297002	25.8234856702619	26.2322875114563	17.1462899440982	17.0596044538144	TRUE	0.360993011008394	0.0886301708364504	0.844747784436673
NM_001024728	chr8	3567998	3584776	+	1613	1	C330021F23Rik|2610027C06Rik|Rps23r1|Rps23rg1|-|8|8 A1.1|protein-coding	0	0	0	0	0	0	0	0	0	0	0	0	0	0	0	0	0	0	0	0	0	0	0	0	0.115589656857685	0	0	FALSE	NA	NA	NA
NM_001024731	chr17	94864918	94878321	+	2484	1	Gm20939|-|-|17|17 E5|protein-coding	14.1023370475088	22.5768771138294	10.2378142387846	19.7841046259496	10.5588845997458	9.00119665812157	17.6047449785416	19.0660235584674	6.66461768475339	8.83854822149942	15.5333709153139	13.7605066429338	28.4659369244961	25.4288740369399	7.42858648726254	2.80833464539959	9.53977827268598	7.25132308781414	11.7293971633562	8.4101077617334	14.3050824013496	4.52467280628999	6.66725831483944	3.27784145922405	4.35341173818997	3.36781528162682	3.1909068783818	TRUE	-0.160851595329081	0.687922930344964	1
NM_001024806	chr17	78919003	78937070	-	4059	1	Cebpz|AI848081|CBF2|Cbf|Cebpa-rs1|-|17|17 E3|protein-coding	137.030003761511	120.060169509982	129.63141792245	94.9424944674614	114.997360179125	132.066116200568	126.54456622029	119.133273406435	98.8567364401747	107.503007248415	108.408961632678	136.34103509375	120.359099562231	123.424815358943	129.625206050285	122.709902119961	134.063786676842	126.328929582926	104.721289135161	127.768371066671	123.853870559156	117.384946738539	148.926741161181	127.699645861375	134.173221564409	110.638943553513	135.065215761216	TRUE	0.0494140052052306	0.731485426887021	1
NM_001024841	chr3	95236920	95241109	-	1466	1	Gm128|Ment|pmis1|-|3|3 F2.1|protein-coding	9.66748006716426	0.659558765944772	9.91258256446729	9.40554202078527	8.7939025947151	8.38842760868055	7.07820902460012	5.0129371815531	6.45289819876337	7.48804699256635	7.27995723777709	7.77196418850558	1.59447503907745	0	9.86552221887918	0	5.58401804982869	0.792689633856899	0	2.85002833289847	7.1614120194776	2.19046720928168	4.23639230577963	3.77252560747575	1.27180161331137	0	6.75836688770498	TRUE	-0.17984493563377	0.875818061525643	1
NM_001024842	chr15	102954526	102956701	+	912	1	Hoxc11|Hox-3.7|-|15 F3|15 58.02 cM|protein-coding	0	0	0	0	0	0	0	0	0	0	0	0	0	0	0	0	0	0	0	0	0	0	0	0	0	0	0	FALSE	NA	NA	NA
NM_001024848	chr15	77422209	77447460	-	2220	1	Apol7b|-|-|15|15 D3|protein-coding	0	0	0	0.477772855248482	0	0	0	1.3241380014697	0	3.70860705780482	0	0	0	0	4.7176136537809	0	0	0	0	0	0	1.44649771567881	0	0	0	0	0	TRUE	1.38177679165279	0.660097609994961	1
NM_001024849	chr2	177828991	177840336	-	4388	1	Gm14325|-|-|2|2 H4|protein-coding	20.4759492508019	28.6460140414209	25.113908948559	26.3471913201978	32.5204118319288	19.6176034914038	26.3504051811751	28.7319035809637	21.5586799439086	16.0526002851503	47.334015489395	13.5391988462933	31.6958236630832	34.0335735214581	22.6173911530074	31.7953658120902	22.1905978529607	10.4608656854493	14.735090888325	17.7937602448826	16.2879313655957	16.0085563622726	15.9462646509591	15.9297310591674	18.3981696557558	6.15274482399139	13.2464812435285	TRUE	-0.0835461741618921	0.700915801380321	1
NM_001024850	chrX	38066475	38071688	+	755	1	Rhox10|-|-|X|X A3.3|protein-coding	0	0	0	0	0	0	0	0	0	0	0	0	0	0	0	0	0	0	0	0	0	0	0	0	0	0	0	FALSE	NA	NA	NA
NM_001024851	chr3	96596636	96599778	+	2582	1	Ankrd34a|AW060394|Ankrd34|-|3|3 F2.1|protein-coding	0	0	0	0	0	0	0	0	0	0	0	0	0	0	0	0	0	0	0	0	0	0	0.16035505087201	0	0	0	0	FALSE	NA	NA	NA
NM_001024856	chr2	120732817	120850418	-	11133	1	Ttbk2|2610507N02Rik|AI326283|B930008N24Rik|TTK|Ttbk|Ttbk1|mKIAA0847|-|2|2 E5|protein-coding	30.5284480855424	28.7042842328393	41.225558018009	30.3280406722449	18.5277804061473	26.108563952579	21.7037465463089	27.9298403926877	25.9873139517281	24.0755765823301	23.0808381057834	28.5825698671679	33.0689224959839	23.8451457311948	11.5574905850028	29.262075110335	18.1504675347919	17.0142396054232	23.4819151414882	16.325263344765	20.1660976425876	25.7073943932381	23.7272470117916	16.5451473749982	14.4193035404972	16.0190887526605	15.5147206305799	TRUE	-0.173234262654871	0.329423476583337	0.985445108718698
NM_001024911	chr10	59164112	59221847	-	2528	1	Sept10|4921515A04Rik|9430099J10Rik|AA408298|AI874685|-|10|10 B4|protein-coding	1.58666621892869	1.14744440372829	2.87417840971302	3.21665110614287	0	3.53781210423639	4.98426552076978	2.32562212283445	0	0	10.3918376928736	5.79471606595517	7.85947526184499	4.9800838719741	0	1.65567324189223	0	13.7905419687605	7.73612420417385	4.54505111712032	3.67375381074649	9.84453844867637	4.5858499833239	10.9993031364414	9.29280485776987	9.17550422060599	7.31586086515069	TRUE	0.656563307241255	0.550936599449117	1
NM_001024917	chr5	65763521	65826784	+	5709	1	N4bp2|B3bp|E430014I16|Gm1791|Gm868|-|5|5 C3.1|protein-coding	140.986600413029	153.36133440486	133.528888332325	150.796795913862	132.842367548952	150.293496171037	135.670543745673	142.828620616287	158.660026924385	132.355285689999	128.844953451107	120.742480254182	111.777476123577	112.770845537559	108.496968618896	103.496059914507	113.504995560265	76.1796398599413	88.9964706314657	98.8914652401366	101.920893189017	88.028849423417	83.9822291968945	77.4990021448163	81.5477234067405	76.4643531519297	78.6743829393979	TRUE	0.102605960954312	0.392842835945744	0.993835247796875
NM_001024918	chr10	84756048	84906536	+	3920	1	Rfx4|4933412G19Rik|NYD-sp10|-|10|10 C1|protein-coding	0	0	0	0	0	0	0	0	0	0	0	0	0	0	0	0	0	0	0	0.532926216330249	0	0	0	0	0	0	0	FALSE	NA	NA	NA
NM_001024919	chr11	31665150	31671862	-	1396	1	Bod1|2310022M17Rik|BOD2.1|Fam44b|-|11 A4|11 18.55 cM|protein-coding	59.1894694483566	42.9431342079171	67.6626069174848	84.5890679822456	71.33131384406	50.0514248271266	95.5688598757409	52.292068782969	48.5646844142365	61.5975900049913	86.4472859078378	82.782712292754	46.883962323819	75.5677661023905	77.8802123033089	44.9735883471012	26.8510341619383	28.9272094286454	35.1660926925711	46.0164227195188	48.5940556384477	42.8431692686457	33.8110232908842	38.0762655013048	41.8034630860191	27.2390373780966	36.6691429773926	TRUE	-0.0395452422382438	0.917828872673856	1
NM_001024920	chr11	77508099	77513273	-	1357	1	Trp53i13|2410019G02Rik|Tp53i13|-|11|11 B5|protein-coding	61.2846806510189	23.1574630828583	45.9586140404517	44.2916913708615	93.3646848549772	53.1375728139617	38.2338040901392	60.7750394435308	36.5989174552559	99.096604212235	67.7575386194148	59.3734209145473	70.193914220315	68.142095444786	54.0248461162529	30.3300141703156	82.5506853303613	14.5581511090506	37.6473615942038	53.4968380165855	48.8003889623854	59.7519745411757	51.5638977806989	11.5473941524823	8.24374870352747	5.04393906585712	8.76147312369241	TRUE	-0.128699583082615	0.696693026327815	1
NM_001024926	chr11	72777232	72795839	-	2370	1	Cyb5d2|9330151E16Rik|Gm2|-|11|11 B4|protein-coding	18.5040540376395	13.4633476704119	21.4605321258572	25.0619077487305	16.1312391027397	16.5097898197698	9.69488509137966	25.4957091984813	40.5806522027154	17.7554126930628	39.1425886431573	15.4525761758804	22.4380313357771	16.8521458840135	28.8289133345574	33.2606357926794	14.725289969908	7.1097905261165	7.24143326866885	9.25537682031775	21.9786314938573	11.3476830290119	22.8855751548735	7.25994520092193	9.99099442909438	0.320891950884581	9.4757816920047	TRUE	0.34837134252474	0.349525353149255	0.987560938854458
NM_001024927	chr11	72047528	72135889	-	6644	1	Pitpnm3|A330068P14Rik|AI848332|Ackr6|Gm880|-|11|11 B4|protein-coding	0	0	1.09360671579689	0	0	0	0	0	0	0	0	0	0	0	0	0	0	0.349814269486518	0	0	0	0	0	0	0	0	0	FALSE	NA	NA	NA
NM_001024928	chr7	6286580	6307883	+	3664	1	Zfp667|A830025F02Rik|Mip1|ZNF667|-|7|7 A1|protein-coding	15.9830639031647	22.2991706465449	16.525479939398	27.018159281519	20.989798112732	32.0372831928393	18.8129456876936	18.4526436558524	10.542610289528	4.24438471499133	22.8541015636397	9.99525260284843	26.4755095257732	26.4219658402553	4.90007906022782	5.90210155661436	14.8163852863157	4.12311109226113	8.06084700073083	5.06018096783007	7.71439474973538	13.4750500219451	7.91009058258925	7.16975493112921	4.8341651388066	9.34037296993465	4.6870799179724	TRUE	0.024362858867003	0.950987681551807	1
NM_001024932	chr5	137865829	137871758	-	1801	1	Pilrb2|EG545812|-|5|5 G2|protein-coding	0	0	0	0	0	0.620737715124208	0	0.54406558638955	0	0	0	0	0	0	0	0	0	5.00063480014723	0	0.579975227100105	0	0	0	5.45921158917585	6.00437243623758	8.65659935243052	2.93400432570809	TRUE	2.87790846471268	0.296310552907132	0.979092786579146
NM_001024945	chr1	155778155	155812899	-	3347	1	Qsox1|1300003H02Rik|QSOX|Qscn6|SOx|b2b2673Clo|-|1|1 G3|protein-coding	94.1154588847754	66.8779188609414	90.6340860695403	74.0483689667158	66.144121647986	82.6687435531305	67.0990288170499	94.7073188442881	100.101539257532	75.9819384455341	68.4333715532201	82.6722828571156	81.8858448624036	76.2022662256054	86.1247903024101	65.8615306214084	54.0655668649147	44.8757777615842	52.5880782471955	36.6695272246359	49.5844377105532	41.9752287527051	48.986719323336	42.3193388971535	39.1052207323081	40.9000616215603	47.5604336545662	TRUE	0.1906454328742	0.259588641813175	0.972521653727886
NM_001024950	chr17	33089367	33110704	+	6376	1	Zfp563|D10628|D130054H01|NTfin7|Zfp413|-|17|17 B1|protein-coding	17.3210066833915	24.4912913843034	13.6748864863636	24.0100342344289	14.0141051679483	9.73120274217343	5.69609324109523	17.1609060311763	12.2403665722935	8.60843545412663	18.4122632397104	15.9550595709765	25.6626456258043	14.0941135392883	9.07330964421385	8.75270170536084	15.2716975186311	6.83471026055254	12.0186958163428	13.474440924498	9.87951382109864	7.3028170432404	10.6496276006353	6.02358948112655	6.95956332022023	2.92230099248952	7.51059206043208	TRUE	-0.648503653123201	0.0176646871790254	0.543136021332259
NM_001024952	chr1	160906411	160974976	+	10989	1	Rc3h1|5730557L09Rik|Gm551|N28103|mKIAA2025|-|1|1 H2.1|protein-coding	101.740385805622	110.294443045032	105.07564533224	107.040423529407	109.346653343039	90.084949256822	91.9320618552119	104.801584583214	92.3268272312554	92.2365122345172	92.3378469089956	130.269993507236	95.2421337121666	112.768447804942	90.5400600220577	71.2254386822427	81.2379134890548	83.1456694233234	109.14170306558	112.970270624503	100.865688788163	93.1091585167999	108.134083872863	94.8818932133574	90.8901488899643	78.1345181308945	77.2377172731975	TRUE	-0.114969093254239	0.318423023995638	0.982450189632797
NM_001024954	chr8	69832624	69872292	+	1417	1	Pbx4|2410015M21Rik|AI429113|AW045266|-|8|8 B3.3|protein-coding	28.4956444328023	26.6122885561937	14.1011208922547	18.4635437921008	13.4901329123123	18.5404323825402	33.4764534491421	36.5344968695322	22.8098035247513	27.1144453908666	40.5553016524991	29.8655294897751	37.5286762637909	32.0156385993388	23.9328883010641	31.9995562347367	44.6966184219509	18.6572959234851	37.4615906618488	52.1530546355086	56.1378349180058	60.3379419403564	40.6147544445043	16.2624163154536	20.2630218368121	11.8075556239393	29.8328400316176	TRUE	0.505407454132499	0.206651965232876	0.947906037748351
NM_001025067	chr3	104453983	104511918	-	7154	1	Lrig2|4632419I10Rik|BB096938|LIG-2|-|3|3 F2.2|protein-coding	50.797449462053	69.1328035606068	57.0453838798172	63.8508626566912	74.1325827663128	43.5990587584424	49.833966820367	60.1285254623215	39.3393172479405	43.220426674967	47.7379583363991	50.7367504408696	51.7066591352046	41.9926118188935	30.185266323425	29.5456903484665	34.3283636890503	40.7313828712579	43.1813731117435	30.4789993586136	36.0106554327517	42.9233133655528	29.4583032356623	40.0062260936472	32.9160532784396	39.7053327457753	33.7460480931017	TRUE	-0.322258118510362	0.0258488395579602	0.617581277456787
NM_001025074	chr13	58807697	59133970	+	8724	1	Ntrk2|GP145-TrkB/GP95-TrkB|Tkrb|trk-B|trkB|-|13 B1|13 31.2 cM|protein-coding	0.245214256546033	0	0	0	0	0	0	0	0	0	0	0	0	0.323454671948483	0	0	0	0.19980794415994	0.686246315166869	0	0	0	0	0	0	0	0	FALSE	NA	NA	NA
NM_001025083	chrX	38104062	38110907	-	929	1	Rhox12|Gm1148|-|X|X A3.3|protein-coding	0	0	0	0	0	0	0	0	0	0	0	0	0	0	0	0	0	1.87634499983996	0	0	0	0	0	0	0	0	0	FALSE	NA	NA	NA
NM_001025084	chrX	37213805	37222258	-	875	1	Rhox1|-|-|X|X A3.3|protein-coding	0	0	0	0	0	0	0	0	0	0	0	0	0	0	0	0	0	0	0	0	0	0	0	0	0	0	0	FALSE	NA	NA	NA
NM_001025085	chr14	7323988	7332395	-	990	1	Gm5797|EG545013|-|14 A1|14|protein-coding	0	0	0	0	0	0	0	0	0	0	0	0	0	0	0	0	0	0	0	0	0	0	0	0	0	0	0	FALSE	NA	NA	NA
NM_001025086	chrX	37831686	37841171	+	974	1	Rhox7a|Gm712|Rhox7|-|X|X A3.3|protein-coding	0	0	0	0	0	0	0	0	0	0	0	0	0	0	0	0	0	0	0	0	0	0	0	0	0	0	0	FALSE	NA	NA	NA
NM_001025093	chr2	73816509	73892639	-	4283	1	Atf2|Atf-2|CRE-BP|Creb2|D130078H02Rik|D18875|Tg(Gzma-Klra1)7Wum|mXBP|-|2|2 C3|protein-coding	111.320373495034	132.29304375736	112.955725986144	119.281464888443	135.346534493414	136.904985706362	116.811342855359	128.383366865199	121.847732872485	119.181105635362	143.183170153993	96.3377747019285	143.944835961263	121.835015241309	91.7559412225315	119.875433078474	101.098606649964	96.1845492987459	92.7212824227284	90.1744007090112	96.1637477412062	102.24861070886	102.663324612497	122.814416030272	111.179869617145	87.2735450496518	94.7672522275234	TRUE	0.101238501638294	0.426770364191025	1
NM_001025103	chr7	141461094	141466602	+	1675	1	Cracr2b|6330520A15Rik|BC026645|Cracr2a|Efcab4|Efcab4a|-|7|7 F5|protein-coding	46.9357654617636	49.0672345220168	63.2605238038329	58.2569122125075	82.8051610005544	53.0608451836576	61.5076744468599	40.6569656212459	73.891142050934	63.8987460825356	20.5851447551968	15.0620334546194	39.7723949896687	28.768942360204	21.7352229916626	19.1577044729516	18.777390217017	28.4450167955837	0	2.18261125016448	6.5089095420198	2.87572381684204	2.96623337087663	32.926328226548	22.2622228670384	25.1991180654348	17.548082812068	TRUE	-0.0192176947140472	0.991633531004251	1
NM_001025192	chr16	78301671	78340759	+	5557	1	Cxadr|2610206D03Rik|AU016810|AW553441|CAR|MCAR|MCVADR|-|16|16 C3.1|protein-coding	4.90830069639586	5.74197120368476	5.99282835592494	6.68039425100001	4.79985896775822	7.34301328239383	9.87007927999074	6.43602077014516	7.09311735902697	7.9017289120765	4.57973915959106	10.1052117731059	7.15089201437615	5.39044256052438	4.39755960528794	0	3.8766517626175	4.39153195391731	0.143646160482653	1.22178873421763	1.08995895895899	0.144467560230653	1.34113034808845	3.73213236046391	3.32160617862753	6.09013309340334	7.48832402392966	TRUE	0.492927354498723	0.173426253393098	0.926504855664509
NM_001025240	chr8	43624975	43627185	-	2209	1	Gm5346|EG384813|-|8|8 A4|protein-coding	0	0	0	0	0	0	0	0	0	0	0	0	0	0	0	0	0	0	0	1.18213601630522	0	0	0	0	0	0	0	FALSE	NA	NA	NA
NM_001025241	chrY	21164554	21166898	+	1117.8	4	Gm20747|-|-|Y|Y C1|protein-coding	0	0	0	0	0	0	0	0	0	0	0	0	0	0	0	0	0	0	0	0	0	0	0	0	0	0	0	FALSE	NA	NA	NA
NM_001025244	chr11	99936291	99937225	+	932	1	Krtap31-2|-|-|11 D|11|protein-coding	0	0	0	0	0	0	0	0	0	0	0	0	0	0	0	0	0	0	0	0	0	0	0	0	0	0	0	FALSE	NA	NA	NA
NM_001025245	chr18	82475123	82558703	+	4814	1	Mbp|C76307|Hmbpr|R75289|golli-mbp|jve|mld|shi|-|18 E3|18 55.84 cM|protein-coding	136.869286586028	153.151490972625	134.833635874132	160.10452224488	134.82312620965	126.448489048426	146.575093735841	143.634407308019	160.318685698656	139.47978185274	104.026310431986	125.439566580496	137.778508634782	148.03026950516	115.925786757369	123.607093478899	149.732831667885	67.3496381184765	141.690391450747	103.227608837031	115.920765462959	113.483514959136	109.830685231804	68.1326779768178	69.9850711541719	58.136502676256	68.5352312111766	TRUE	0.05876460724736	0.626624494886664	1
NM_001025250	chr17	46016993	46032377	-	3521	1	Vegfa|Vegf|Vpf|-|17 C|17 22.79 cM|protein-coding	35.7706035573941	34.6012658364824	37.6606347942403	36.6505107079282	60.4765644227764	21.9081099462568	48.8372586476	27.4580316048399	20.1504162724803	57.417930344921	19.1190924664684	41.1425023544885	34.0235432756281	38.0985268366188	33.5689975494013	32.294013951864	17.498353875693	53.7970830807092	19.3836031042544	34.6349065841667	25.8033311627453	41.6109450090364	27.7513976026586	48.1252671450431	45.8040019262712	58.2103102553948	62.6563248388416	TRUE	-0.434940238072784	0.0919444974366001	0.849161571799364
NM_001025260	chrX	11311934	11312427	+	491	1	H2al1e|Gm14484|-|X A1.1|X|protein-coding	0	0	0	0	0	0	0	0	0	0	0	0	0	0	0	0	0	0	0	0	0	0	0	0	0	0	0	FALSE	NA	NA	NA
NM_001025296	chr4	149104142	149120653	+	2459	1	Dffa|A330085O09Rik|DFF35|Dff45|ICAD|ICAD-L|ICAD-S|-|4|4 E2|protein-coding	30.2313577878157	22.0199822891428	39.1514762146187	26.1677300304455	41.3994505150985	42.7357343408856	27.4291394043979	42.1060447857887	41.035429076913	35.7136295765832	11.6850065965009	38.0606356399278	25.9035730372451	45.1957050000383	39.1430652433038	22.9787785275714	46.0812660528638	43.5958345052282	33.273597260966	37.3806888135996	38.9178733517586	41.6257806448644	26.4350420464376	37.7972768632063	42.3086348163428	27.9896340323218	32.9050106419547	TRUE	0.328710284536553	0.220414643931346	0.95913044585335
NM_001025309	chr17	64281006	64331883	-	4694	1	Pja2|AI447901|AL022700|Neurodap1|mKIAA0438|-|17|17 E1.1|protein-coding	112.397172467892	128.846224088695	106.419302856439	118.101704175952	138.932756314381	122.536124314223	135.47947989827	125.213882040697	131.668083854557	115.176978459051	85.1736624537553	114.949521710565	105.3219719091	104.739586281144	80.0033075707527	62.8633804565404	94.1740956320065	57.9927446756742	61.4751554195696	69.7061587218328	57.4635775108172	64.2210780127295	55.657687216194	65.5870802637004	50.325357822753	54.4381504747357	72.4683910886008	TRUE	0.143205928233677	0.255436138763381	0.970664677914139
NM_001025351	chr8	19239916	19242143	+	171	1	Defb46|Defb53|EG574081|-|8 A1.3|8|protein-coding	0	0	0	0	0	0	0	0	0	0	0	0	0	0	0	0	0	1.69895175911435	0	0	0	0	0	0	0	0	0	FALSE	NA	NA	NA
NM_001025353	chr8	20916490	20922071	-	852	1	Gm6040|Defb51|EG574083|-|8|8 A2|protein-coding	0	0	0	0	0	0	0	0	0	0	0	0	0	0	0	0	0	0.681973593447309	0	0	0	0	0	0	0	0	0	FALSE	NA	NA	NA
NM_001025360	chr12	111758849	111806775	+	2486	1	Klc1|AI874768|Kns2|-|12 F1|12 61.13 cM|protein-coding	110.576636714733	132.046264972677	107.410567568777	85.4725260029002	104.252158041528	83.6437828795647	113.295273055518	97.9467968987384	97.0348726324903	99.3536725864043	109.636813760535	81.5145148714787	87.9148383271864	120.056950224582	114.749540706377	74.0803885929833	84.5757544351917	86.2446959359262	106.603479075743	94.9577621824808	85.274162398523	101.561769922545	83.4402282450185	83.2396292810135	67.0486034437783	77.2444753451751	80.9041218442167	TRUE	-0.0914877293819673	0.589261007409569	1
NM_001025365	chr4	147860778	147868719	-	1801	1	Miip|AA553001|AI853621|D4Wsu114e|IIP45|-|4 E1-E2|4 78.56 cM|protein-coding	35.7828325208169	63.3513335942556	38.9990315700317	42.0100551677677	57.0185134329566	32.2783611864588	36.2158162070918	51.2328427183493	39.3945672933943	67.0473324831344	23.7033144044003	18.9789553031913	37.6388183294496	41.2190640611143	58.1515952881377	69.7202990922302	69.615582108338	40.8116324012016	75.3476353949791	95.8409062782923	104.703801725511	82.6877046493183	70.3471642718311	54.0803148052732	42.6517490298256	46.6611818752962	55.5627069180969	TRUE	-0.18321918462109	0.487453847226873	1
NM_001025371	chr2	121451177	121456764	-	2520	1	Serinc4|A930015D22Rik|-|2|2 E5|protein-coding	2.97117940848277	0.767391389583362	2.64302755348213	4.77014485636977	1.05844509062827	0.443630406721706	0	1.29611391678251	0	0	1.30310345672542	7.10491465441276	0	0	5.14551511897645	3.32185869484409	5.12917948687272	0.461144048902466	0.633525169684208	0.20724908412843	0.320471001848417	0	0.492900882561344	0.548662950452327	0.443919325027253	0	0	TRUE	-2.08700835076323	0.0633421945887819	0.801874645087627
NM_001025373	chr17	21962559	21994366	+	2728	1	Zfp943|4930432O21Rik|-|17|17 A3.3|protein-coding	49.9916183465392	71.0652810668786	39.7299676361211	63.8933625556273	55.242453080518	83.8051663489604	57.8714755342371	51.7827917119231	57.2174320124219	35.210015688103	56.8770266100793	58.7703917461455	51.8397267745222	56.0162492918822	42.4130661961199	53.4444201307577	55.1198775062906	33.2267134355824	44.6231163324122	37.8108024819354	49.5860740030121	58.2681942727067	57.0666476349615	30.0718784280176	35.3345462743467	20.3509957560636	25.4231528598345	TRUE	0.218058603411494	0.275099043272583	0.976083180725684
NM_001025375	chr9	54717153	54734549	-	1318	1	Wdr61|2700038L12Rik|2810418I05Rik|REC14|-|9|9 A5.3|protein-coding	101.038134361303	106.741929781728	113.47262176779	65.184457382991	72.8544299103162	79.7322995024565	67.4831200741195	93.4264086115371	60.410649007214	80.512602387953	67.8938652301478	56.1904755328298	106.411247676216	99.6381596613477	70.0023096902889	81.5090365639286	127.816973495332	126.083360745442	80.8537699488472	86.9785723784521	85.7831331199709	72.1794677662412	89.8440880322741	130.430254655329	141.74431619459	76.743817783254	121.278671597616	TRUE	-0.221716092028971	0.3361575132809	0.985445108718698
NM_001025379	chr14	31217873	31229511	+	3668	1	Sema3g|AK129018|-|14|14 B|protein-coding	0.218707317418306	0	0	0.867493788428269	1.93913604389912	0	0	0.534275965696609	0	0	0	0	0	0.0591774716483216	0	0	0	0.475224783220098	0.544057874728804	0.711924334792318	0	0	1.46741484121316	0.335061343787681	0	0	0	FALSE	NA	NA	NA
NM_001025380	chr8	40823009	40826861	+	2437	1	Adam39|1700056P18Rik|-|8|8 A4|protein-coding	0	0	0	0	0	0	0	0	0	0	0	0	0	0	0	0	0	0	0	0	0	0	0	0	0	0	0	FALSE	NA	NA	NA
NM_001025381	chr18	31942999	31949636	-	5189	1	Gpr17|AI853548|-|18 B1|18|protein-coding	0	0	0	0	0	0	0	0	0	0	0	0	0	0	0	0	0	0.167963432728013	0	0	0	0	0	0	0.035931030354875	0	0	FALSE	NA	NA	NA
NM_001025382	chr11	34314822	34422640	+	5365	1	Insyn2b|EG574403|Fam196b|Gm6041|-|11 A4|11|protein-coding	0	0.720904492730689	0.902879530258406	0.395398225033227	0	0	0	0.182639724340649	2.0571494661606	0	0	0	0	1.13285424942576	0	0	0	0.974720133188064	0.148786899124343	0.0973471932905209	0	0.299275389450787	0	0.114539143430868	0.0695046100695047	0	0	FALSE	NA	NA	NA
NM_001025383	chrX	73123068	73129260	+	2767	2	Gm14685|-|-|X A7.3|X|protein-coding	0	0	0	0	0	0	0	0	0	0	0	0	0	0	0	0	0	0	0	0	0	0	0	0	0	0	0	FALSE	NA	NA	NA
NM_001025384	chrX	73117047	73129260	+	2855	2	DXBay18|-|-|X|X A7.3|protein-coding	0	0	0	0	0	0	0	0	0	0	0	0	0	0	0	0	0	0	0	0	0	0	0	0	0	0	0	FALSE	NA	NA	NA
NM_001025385	chr6	40491238	40492239	+	1000	1	Tas2r137|T2R37|Tas2r3|mt2r41|-|6|6 B1|protein-coding	0	0	2.42197433991817	4.24262295460652	0	0	0	0	0	0	0	0	0	0	0	0	0	0.290520750808553	0	0	0	0	0	0	0	0	0	FALSE	NA	NA	NA
NM_001025386	chr7	103716596	103717546	+	949	1	Olfr243|MOR22-4|Olfr243-ps1|Olfr627|Olfr627-ps1|-|7|7 E3|protein-coding	0	0	0	0	0	0	0	0	0	0	0	0	0	0	0	0	0	1.22453424998337	0	0	0	0	0	0	0	0	0	FALSE	NA	NA	NA
NM_001025388	chr18	48045335	48048379	+	1754	1	Eno1b|EG433182|Eno-1|Eno1|Gm5506|NNE|-|18 C|18|protein-coding	1.67700548141274	0	0	0	0	0.637370937821379	0	1.02418123640853	0	0	0	3.71190731400853	0	0	0.284332473024749	0	1.71947408111811	3.64393188015289	0	1.6376695017218	0.230212920370015	2.7462014784552	1.41631724521618	3.76619265874915	2.44484645368487	5.85344239940261	4.89551334647972	TRUE	0.27109627681791	0.986012159617395	1
NM_001025392	chr10	20312469	20342501	+	5439	1	Bclaf1|2610102K23Rik|2700025J07Rik|2810454G14Rik|5730534O06Rik|AI450190|AW556225|Btf|mKIAA0164|-|10|10 A3|protein-coding	252.066798024674	290.927260784519	273.63545355391	260.142444449582	231.79538818701	261.347982461768	252.786672547058	258.492155434301	197.55332106154	242.194746632152	240.747105808153	235.217813339491	251.950655225652	276.247444510725	255.273788379515	206.237404683757	291.907743770285	251.528261731472	274.959707815451	271.984415811789	255.312689271824	243.469181837979	275.111009973235	291.575167954665	288.359024102645	223.581865017602	282.653980916118	TRUE	-0.0543693489913692	0.655339693515896	1
NM_001025426	chr5	32863721	32994233	+	8168	1	Depdc5|AV016528|-|5 B1|5 17.35 cM|protein-coding	36.7978096182807	34.2113002696971	30.4674171678002	41.5103188608763	26.6140368160179	29.8375122718703	27.8581302472154	30.3707672611009	20.2680097073059	20.8314020338008	25.3281959830715	36.3675346091669	34.9852380987883	34.9990115364789	39.3822057672734	35.3577858630932	27.9040425659496	45.0292936488282	39.2377629886807	36.5421138565234	44.7890397735161	30.3214645732414	37.7134348145859	37.2026797843434	32.9385095648894	37.1970265030344	39.3415612929577	TRUE	-0.267079153119901	0.104687420849058	0.8587890360569
NM_001025432	chr16	4084048	4213404	-	7474	1	Crebbp|AW558298|CBP|CBP/p300|KAT3A|p300/CBP|-|16 A1|16 2.4 cM|protein-coding	177.495570523611	184.999438821421	210.715656212442	191.061837856299	166.482055076369	183.457852353133	161.248901938947	172.902706363527	170.449527196164	143.570827683335	156.743783600578	207.54225359977	160.441224102022	148.029159450469	140.994591943975	144.390183863259	156.56830677724	105.534364255449	167.679889037905	153.34713006449	167.643980948208	153.976817482097	185.801342051516	106.904854359742	100.781684600782	83.6422859508011	101.2782059812	TRUE	-0.05756699893299	0.637344686043838	1
NM_001025435	chr11	46571513	46589232	+	2035	1	BC053393|-|-|11|11 B1.1|protein-coding	0	0	0	0	0	0	0	0	0	0	0	0	2.2972976975799	0	0	0	0	0.713810198546814	0	0	1.58739444650223	0	0	0	0	0	0	FALSE	NA	NA	NA
NM_001025561	chr5	110773667	110780596	-	1859	1	Pus1|A730013B20Rik|MPUS1|mPus1p|-|5|5 F|protein-coding	65.1613687379465	86.3408192820097	64.4904410037384	72.0797068224795	69.5874981046731	81.4857658306582	42.2625593478352	56.925825216492	44.5263860379974	104.81453190805	54.3181747507548	59.1004930664389	67.585070947663	77.9978812759748	67.6047486480491	103.56908550466	96.6459919667443	107.362967082021	75.7878765390376	78.8037050064671	77.1095638121555	80.1078838479948	90.2016569377995	97.4312066720399	108.016389178498	95.5244761483447	94.8672578059623	TRUE	-0.27667055076683	0.219174877990955	0.95913044585335
NM_001025567	chr4	115915119	115939926	-	4010	1	Dmbx1|Atx|Cdmx|Mbx|Otx3|-|4 D1|4 53.07 cM|protein-coding	0	0	0	0	0	0	0	0	0	0	0	0	0	0	0	0	0	0	0	0.260482639403314	0	0	0	0	0	0	0	FALSE	NA	NA	NA
NM_001025568	chr6	56100440	56362392	-	8834	1	Pde1c|-|-|6 B3|6 27.65 cM|protein-coding	4.51024630606225	10.5075461267833	9.25307153862784	7.844257972067	5.78706111357771	5.44167883997782	9.14530978425039	8.31895620121899	4.55114129809771	1.65685259846084	4.83242803286449	5.43539789870793	11.3779168568445	2.65370164462901	3.16145266361591	1.34243100980229	4.77964744577046	0.986599787667716	1.08432200199516	2.36480729908827	2.28545088481439	0.545261194612907	0.562422560133388	0.191292946274979	0.654270954477568	0	0.897239380337378	TRUE	-0.0686110860284081	0.824328149455826	1
NM_001025571	chr3	87846755	87855722	+	4725	1	Sh2d2a|Lad|Ribp|Tsad|-|3 F1|3 38.78 cM|protein-coding	0.11318778698982	0.204637703888897	0	0	0	0.946411534339639	0	0	0	0	0	0	0	0.459392520647711	0	0	0	0.0614858731869955	2.78751074661051	0	0	1.1893425662248	0	0.0325133600268046	0.039459495557978	0	0	FALSE	NA	NA	NA
NM_001025572	chr17	65967501	66077046	-	8976	1	Ankrd12|2900001A12Rik|AI447928|ANCO-2|AV347965|GAC-1|mKIAA0874|-|17|17 E1.1|protein-coding	50.9728071649133	57.5774375158987	48.9062888937354	59.7524790379725	48.0899149799489	47.0793872801725	47.3152453242499	51.7258617471032	53.2227509301524	39.5430502984596	56.9802891856241	64.4649250759825	55.9244889109849	42.8515570145621	38.7818596328449	61.3966530163363	44.7363194817615	63.3733990734345	51.5353245486094	42.9986435372876	44.1311705152356	35.7309591983728	34.087917987832	90.7445487659878	83.003418179561	70.15435926224	80.3203092195882	TRUE	-0.0350907197785555	0.800818504391708	1
NM_001025573	chr6	34945295	34977999	-	2148	1	Slc23a4|2010107G12Rik|Gm468|-|6|6 B1|protein-coding	0	2.70087472311463	2.53698429460703	1.97515035130657	3.9322122082	4.42391215641477	7.59132739629566	4.71379977556099	8.0741337952559	0	1.52878059168904	4.54656803685123	2.44849902997997	6.36637190799848	1.39307027286427	4.22191538031861	3.61048388461432	0.405755238559432	0	1.45884830168616	0	0	0.771018140319421	1.14432496183726	0.867998680220886	2.30136894943062	0.30750359582171	TRUE	1.49603540343161	0.0951443065485503	0.850496208102331
NM_001025574	chr2	154307244	154320642	+	2029	1	Bpifb9b|5430413K10Rik|AI413838|-|2|2 H1|protein-coding	0	0	0	0	0	0	0	0	0	0	0	0	0	0	0	0	0	0	0	0	0	0	0	0	0	0	0	FALSE	NA	NA	NA
NM_001025575	chr1	139810292	139858699	-	1594	1	Cfhr2|Cfhrb_4/2|FHR-B|-|1|1 F|protein-coding	0	0	0	0	0	0	0	0	0	0	0	0	0.733218446451551	0	0	0	0	0	0	0	0	0	0	0	0	0	0	FALSE	NA	NA	NA
NM_001025576	chr2	77009906	77170635	-	6303	1	Ccdc141|2610301F02Rik|CAMDI|-|2|2 C3|protein-coding	5.85468003384991	9.74123196582021	5.76386087557871	8.75045191335631	8.39300105181675	5.40971490728705	4.35094641907889	9.43121825786343	3.00172894157928	2.03189852022095	12.3735906528664	4.6482761271568	9.17866652076261	4.37363107770387	12.9763512391571	1.32811104410711	2.8709733824666	0.230462280508134	0.379934180772062	0.662881411396027	1.15314648927846	1.27368908805606	0	0.0487468272653186	0.29580535699103	0.482636156494658	0	TRUE	-0.365424535302746	0.2968941355572	0.979092786579146
NM_001025577	chr8	115703253	115706894	-	3639	1	Maf|2810401A20Rik|A230108G15Rik|AW047063|c-maf|-|8 E1|8 62.61 cM|protein-coding	10.4346449135504	7.70554585748174	11.8136973161714	12.2416985499776	8.55132884431744	9.52360741222854	1.62943578378107	10.0975074308283	4.33266866327155	17.0941748785141	11.054356611463	5.36742409626625	4.81760182870475	5.9649070075857	7.26356563817717	8.43472776596851	7.10389244678167	0.399176629305515	0	5.66902276288649	1.55347855801211	2.42672947354194	3.86843891342456	2.70185217700074	1.33212394319802	0.208989811375778	0	TRUE	-0.5674460416389	0.198655398967714	0.942013366317679
NM_001025584	chr16	94748683	94997696	-	2349	1	Kcnj6|BIR1|GIRK2|KATP2|KCNJ7|Kir3.2|weaver|wv|-|16 C4|16 55.44 cM|protein-coding	0	0	0	0	0	0	0	0	0	5.45213127839619	0	0	0	0	0	0	0	0	0	0	0	0	0	0	0	0	0	FALSE	NA	NA	NA
NM_001025586	chr8	70131327	70133751	+	1186	1	Nr2c2ap|2310073E15Rik|-|8|8 B3.3|protein-coding	38.1042485691593	47.6934395667703	85.2592147483843	54.5531197788781	39.731851125439	63.6269242692767	53.120671317479	59.6234258615686	57.8285231918688	46.2794135375307	113.521626601071	72.051219437284	74.8946167596347	85.2878095774168	66.8603255244352	61.7596831545634	47.226509272049	76.4270440575621	69.997587045041	94.8977130074076	94.9901989795891	31.1375098493085	67.7260774217509	69.4294566643214	58.9521869239396	66.3686265533165	87.7163081808118	TRUE	0.214245062891263	0.48374821000003	1
NM_001025597	chr11	11685925	11772926	+	5441	1	Ikzf1|5832432G11Rik|Ikaros|LyF-1|Zfpn1a1|Znfn1a1|hlk-1|mKIAA4227|-|11 A1|11 7.02 cM|protein-coding	175.600470940232	156.383674466097	161.1385243614	188.959559394654	145.431639359253	178.03758197195	178.724638488771	174.085655281136	156.477740919838	193.012060757603	176.382393452412	160.194451714154	206.426933597071	187.581339121562	234.648234455918	244.239950537103	265.589875374669	239.742358230179	379.241836092342	408.282600245819	376.186190138896	358.097909493405	336.951790241605	236.381867658946	238.257645304923	202.952805929435	227.800314052137	TRUE	0.108038221750397	0.3741741561747	0.992889848121403
NM_001025599	chr17	36837146	36859398	+	3204	1	Trim26|AI462198|Zfp173|Zfp1736|-|17 B1|17 19.16 cM|protein-coding	32.2990570528885	52.6611563132628	39.8748896475292	55.3942135666998	47.5903869400464	52.1639573746365	41.6398652891805	45.873694807471	35.430519698079	93.6488873356624	49.7082723099193	40.6409827014417	58.729332954634	63.6148954680633	44.6730331634558	61.8338491137645	42.7623728006692	21.5805052098738	50.948948337244	64.1424272170518	58.350927920827	40.2154807329522	59.4434772227538	23.8781403904721	20.5998518242984	9.01982805763588	22.986181712388	TRUE	0.00643663014462442	0.989992945505963	1
NM_001025602	chr1	40439629	40465414	+	5286	1	Il1rl1|DER4|Fit-1|Ly84|ST2L|St2|St2-rs1|T1|T1/ST2|-|1 B|1 19.19 cM|protein-coding	0	0	0	0	0	0	0	1.4211646352008	0	0	2.32961174159199	2.77129061951091	1.65827213910864	0.903402431353189	28.775887834667	19.3995039557013	37.9827093897362	11.8164891078016	0.151010539879323	0	3.05556914361715	0	0	9.619765843345	8.67683402607185	15.2505629779085	8.99683619284949	TRUE	4.50042192529247	0.0624094572114555	0.799258958871754
NM_001025605	chr12	64917911	64924591	+	1456	1	Gm527|-|-|12|12 C1|protein-coding	16.7128841727156	11.2895079429091	4.9903317443369	10.441436987642	16.1819970586438	6.52648579119433	4.0724703414693	21.0867764153463	0	5.65460691505955	40.0328417715166	16.2096392028123	0.802713051953141	9.98847439725612	11.3033875024852	5.74937081799939	2.07139940816014	1.99533482698182	0.274121467651821	3.7663535481032	0.277330674676515	7.99497964761346	2.27492715028313	0	0	1.82815847018379	1.58778298996402	TRUE	-0.478247090228691	0.469183753220163	1
NM_001025606	chr13	98686238	98694831	-	1149	1	Tmem171|Gm905|-|13|13 D1|protein-coding	0	0	0	0	0	0	0	0	0	0	0	0	7.1203232597967	0	0	0	0	0	4.16836404074204	0	0	2.09609982298104	0	0.53481506049313	0.324536321168749	0	1.14972623816368	TRUE	0	1	1
NM_001025607	chrX	26028198	26051041	-	829	1	Gm5168|EG382275|-|X A2|X|protein-coding	0	0	0	0	0	0	0	0	0	0	0	0	0	0	0	0	0	0	0	0	0	0	0	0	0	0	0	FALSE	NA	NA	NA
NM_001025608	chr4	141112978	141139796	-	3291	1	Szrd1|1110022I03|D4Ertd22e|-|4 D3|4 73.38 cM|protein-coding	109.36757020468	108.707950721289	102.479467284596	103.562456402327	114.817653404525	109.383001285403	105.4016207247	114.282511134645	96.5349779710574	66.4341379766394	110.757854425778	96.6908995233001	101.568689833521	126.966335327145	119.868384603208	120.398451875115	102.90153340665	122.617235756026	136.678579680184	111.801151326821	113.003275237014	101.844910952363	116.750560915898	122.209629048792	132.908717513173	127.214498614357	130.357417691996	TRUE	0.0369093399582394	0.790208820535412	1
NM_001025612	chr9	66065176	66069731	-	2546	1	Snx22|Gm1120|-|9|9 C|protein-coding	0.840239267127884	1.13933207094466	1.90257214447618	1.66638764909918	2.09527229252415	0	0.582238493438659	1.66774123777671	0	8.6233125617457	0	0	2.29526748555336	3.0692328264798	5.87650225081001	1.36997314594906	0.338453320422081	1.82573920382437	18.4981386937643	6.05141277066281	13.3223294719703	24.2796857343023	11.2209486069346	2.17223980383325	4.10093579129654	4.77934908780177	2.98348539826704	TRUE	-1.11260037441252	0.368112038640517	0.989882872279686
NM_001025613	chr3	96104527	96161129	+	8086	1	Otud7b|2900060B22Rik|4930463P07Rik|AI462125|CEZANNE|Trabid2|Za20d1|-|3|3 F2.1|protein-coding	36.3442190567686	34.6180258691965	40.2863651643575	31.3063529093317	38.5941071631016	36.77644499551	37.4902977094103	39.7470660050366	33.2451410560537	26.9255451818198	48.0227305304983	39.8564096863916	41.4829716109031	35.9176661533621	29.8516042938088	31.8341368122024	30.6913455717103	9.48521867591617	24.6303867911977	23.8656829328898	26.5167361484915	30.5296705913968	25.1412367058621	12.1783361794687	14.5495299924218	15.6598526191949	19.6864669109366	TRUE	0.0796438080838967	0.600022091516613	1
NM_001026212	chr3	95624980	95630493	+	2271	1	Ensa|1700020C18Rik|2610007F17Rik|AI451924|-|3|3 F2.1|protein-coding	158.489068050904	199.471074938333	174.635974531749	188.529883972864	178.523473145862	128.97513858826	174.608734984089	175.463347677506	157.943515540919	156.694499876662	168.818171731919	151.586302089945	161.082700898503	179.308729294292	177.878695607742	125.941009963045	157.466487813635	116.029203427282	168.716874779837	164.085424149978	128.374671863295	115.772365057714	159.890014163492	109.993513025951	110.340634342309	102.975795467156	87.6909263466524	TRUE	-0.119234116711606	0.386826543828001	0.993835247796875
NM_001026214	chr12	84373876	84409029	-	4953	1	Entpd5|AI196558|AI987697|Cd39l4|ER-UDPase|NTPDase-5|NTPDase5|Pcph|mNTPase|-|12 D1|12 39.18 cM|protein-coding	84.9242618330114	99.7562326059244	87.0404668898516	112.425653703232	94.0612136262749	68.8419807402187	96.0718200239529	102.971579653964	104.728553127342	96.9643880447657	119.007837192647	84.6205076675006	90.9657184544063	115.609146845133	57.4941730341952	66.8999404019176	70.9821277504954	45.2233997321613	82.2738531992677	92.4750183499285	93.8353069131205	91.9831489550749	67.4596507713878	44.6019887684484	49.1994900626812	63.9519582430697	51.5425197372048	TRUE	0.0178818780552945	0.893192395091453	1
NM_001029838	chr9	36890979	37147322	-	3535	1	Pknox2|D230005H23Rik|Prep2|-|9|9 A4|protein-coding	0.302581212745063	0	0	0	0	0	0	0	0	0	0	0	0	0	0	0	0	0.575288615462482	0	0	0	0	0	0	0	0	0	FALSE	NA	NA	NA
NM_001029856	chr11	80089400	80135791	+	7247	1	Atad5|C130052G03Rik|FRAG1|Gm17|-|11|11 B5|protein-coding	39.0021108222666	33.2222125800861	29.3263762008859	28.1007177895837	25.5183560417513	36.7918789910142	34.8759009703695	35.5375227670097	39.7047203115805	18.5558288831244	25.1486200438275	24.9305258242575	26.0456958587649	45.7668293165771	34.1333934334156	46.0118912361598	60.4630254180437	121.107104759575	87.4023457847341	82.0479877668206	94.5546440695906	91.4470187225796	80.2706805021248	113.369649306656	126.630024212686	110.398875068783	114.020653029546	TRUE	0.291426066121671	0.0729071792145838	0.818372163139831
NM_001029867	chr5	87065927	87092555	-	1880	1	Ugt2b36|-|-|5|5 E1|protein-coding	0	0	0	0	0	0	0	0	0	0	0	0	0	0	0	0	0	0.618129257039476	0	0	0	0	0	0	0	0	0	FALSE	NA	NA	NA
NM_001029868	chrX	73793357	73824969	-	3962	1	Pdzd4|B230341P03|D130075J17Rik|Kiaa1444-hp|LU1|PDZRN4L|Pdzk4|Pdzrnk4l|Xlu|-|X|X A7.3|protein-coding	0.674927175071805	0.488093463339241	0	1.24930004552607	3.14167447394964	0	0	0.618287557475757	0	0.230890898769609	0	0	0	0.438289684010184	1.0070048615556	0	0	1.90649659793599	21.6585018257764	23.0683609542246	14.6759865157438	14.4877954574518	22.0499122728856	4.49787295070459	4.32938988365802	1.24768816339651	3.66769054117888	TRUE	-2.17305230696763	0.121939813440624	0.876214031442266
NM_001029872	chr7	128173946	128205503	+	3931	1	Itgad|Cd11d|-|7|7 F3|protein-coding	0	0	0	0	0	0	0	0.95551720448632	0	0	0	0	0	0.110436512849679	0	0	0	0.221715149434154	1.8275694286998	2.92289219640808	1.02720290595016	0.510561073646488	1.79054301780107	2.14943002721085	1.09088289996522	0	0	TRUE	3.72809203256803	0.151711502133799	0.909025240524115
NM_001029873	chr8	71626712	71671757	-	7916	1	Unc13a|2410078G03Rik|Munc13-1|-|8|8 B3.3|protein-coding	3.24292446807619	2.99259375902456	2.14171556081698	4.68960975907113	6.06506686595482	3.67188785351265	2.05990035968205	6.6429931571122	5.67644727224466	0.693372719245975	2.90383337249071	5.44887455351284	3.02670277598501	5.04542518255584	0.252005638042147	0.352496374895027	2.39482660225892	0.47710583129247	2.8234926713566	1.35251234033283	3.16260670343587	5.1214899856225	1.67372103628713	0.310511624308543	0.61237986726852	0.768584056186415	0.417204221718692	TRUE	0.305289490936992	0.496803467641954	1
NM_001029876	chr8	124021497	124048505	+	6086	1	Urb2|mKIAA0133|-|8|8 E2|protein-coding	54.4830137999798	62.9144935501995	43.5764361191324	60.939197603547	39.5169065876694	47.5761902496094	55.6562024616115	62.8983681627037	55.6985700314444	42.5378732635276	45.8634177506713	49.7448032267252	50.0261958674339	52.9282684115952	46.0532643146895	36.3352174360452	53.4493202526237	74.9453793574481	58.8909841434676	73.9292830530956	79.4848123348914	67.274265268302	48.846266889648	79.1351196035249	86.9734677581327	58.4193656393927	65.389735229146	TRUE	0.140970179143442	0.359238774461494	0.988385178723228
NM_001029877	chr7	18925888	18965319	+	8366	1	Nova2|Gm1424|-|7|7 A3|protein-coding	0.479451613847925	0.86682388615381	0.434253108997999	0.760690226142695	0.106274668435064	0.668150026857936	0.885954580620861	0.195207211946685	1.13076126695997	0	0	0	1.11761912851425	0	0	0	0.669503227308751	0.138905451020107	0	0	0	0	0	0	0.0445723443728057	0	0	FALSE	NA	NA	NA
NM_001029878	chr1	38793669	38836687	-	6870	1	Lonrf2|2900060P06Rik|AI851349|-|1|1 B|protein-coding	2.33542486256287	2.95562971883199	4.14238697147577	6.22704242488342	2.13537830511031	4.63777813839198	5.8259444710277	6.2519101854933	5.8522244872482	3.19577202069935	1.55348141347616	0	3.82778450975035	1.83255488040037	1.0889064578284	2.74162136823377	0.815293158612083	0	0	0.380107490541226	0.352658045702189	0.0584284011791657	0	0	0.108556690836359	0	0	TRUE	0.724788627926413	0.0858558591182095	0.840239990985182
NM_001029889	chr16	44173397	44227466	+	12597	1	Usf3|5530400K22Rik|Gm1779|Gm608|mKIAA2018|-|16|16 B4|protein-coding	54.6190375186437	69.6957323961684	62.6787040417024	68.6222455347368	55.6168908778808	43.66362812335	58.0736792346984	63.0061378170152	60.5155357778791	39.8681882803786	60.1525465627742	45.8699159961438	52.5135044266393	58.7243461259503	52.1008503226164	55.3774966989965	52.7063197188817	45.0183778342698	53.418890587852	55.2864941880495	41.9596445335134	51.8124527093762	40.7890446945501	48.7572638925421	51.1368843809674	41.2646873682765	49.6817133701849	TRUE	-0.086476802684571	0.518078050146875	1
NM_001029890	chr3	88531946	88541394	+	6221	1	Mex3a|2700083E18Rik|Gm411|Rkhd4|-|3|3 F1|protein-coding	38.9009102750235	36.7585533164999	39.3215573592245	29.5526434173953	32.3709633407707	43.2192001764599	30.1432196340291	49.589014272476	36.8757044550936	20.4397643447358	29.8241231584256	63.4480475999421	44.9013500515772	42.8124512601536	24.6112813710691	33.191888196674	33.5206431792794	10.6943018703036	41.7662237329343	48.9022553596082	55.1719085323348	40.2629069999907	38.3355028160233	10.9397447957092	10.7593884950344	8.00733997678315	10.1928470482564	TRUE	0.239092728258924	0.172745218868656	0.926504855664509
NM_001029893	chr7	18474582	18484149	-	2051	1	Psg26|EG574429|cea14|-|7|7 A3|protein-coding	0	0	0	0	0	0	0	0	0	0	0	0	0	1.48165847103101	0	0	0	0	0	0.509281025844607	0	0	0	0	0	0	0	FALSE	NA	NA	NA
NM_001029912	chr4	116877402	116989105	+	5381	1	Zswim5|4933426E21Rik|AI503093|mKIAA1511|-|4|4 D1|protein-coding	4.77067275400318	3.77349492071655	3.48825518200443	2.29963147201927	3.80025258333733	0.62327557606692	2.06612972165233	3.18669152927572	1.46502334748608	0	0	0	0.868797772639861	2.25897158452675	5.74625307126842	1.68531392620784	1.92165505399283	0.323940625320818	0	0	0	0	1.00027460278199	0.0285496424691789	0.3464897166167	0	0.122749995135669	TRUE	-0.874758302163065	0.144274321757661	0.903753929911681
NM_001029929	chr11	70459433	70466201	+	2976	1	Zmynd15|-|-|11|11 B3|protein-coding	0.539125295894051	1.29961445010086	0	1.66321464394297	0	2.25392867931189	1.99244516706294	1.09751581663035	2.11916414860822	0	1.65515156801818	3.5550617680621	0	0.729378245988049	1.50822325912926	3.51608027176038	0	0	0	0	0	0	0	0	0	0	0	TRUE	1.40143496315809	0.212424293780901	0.953214887101436
NM_001029930	chr14	4023941	4041368	+	1807	1	Gm5796|-|-|14 A1|14|protein-coding	0	0	0	0	0	0	0	0	0	0	0	0	0	0	0	0	0	0	0	0	0.446921375018269	0	0	0	0	0	0	FALSE	NA	NA	NA
NM_001029933	chr7	24175022	24183170	+	3105	1	Zfp114|Gm1957|Zfp110|-|7|7 A3|protein-coding	3.0142399796202	2.95834941491557	3.51010773901185	4.89621006570264	3.43611159856134	4.32057439589835	6.68383538168359	5.73295604930468	0	0	0	0	2.63486358309385	5.38288192671992	0	8.76200409364673	0	4.86540387827529	5.01311221228373	1.51381939711201	2.86101648026993	0	1.33345166296789	4.60134725596734	3.2425411567208	0	0	TRUE	0.270010725572473	0.735230770676595	1
NM_001029934	chr11	84984488	85139955	-	6888	1	Usp32|2900074J03Rik|6430526O11Rik|AW045245|-|11|11 C|protein-coding	78.1487475950672	91.7360255657428	92.740379232494	87.9260201466436	97.260777535171	71.3325233247035	98.782237916859	85.4249715030621	81.4881377841126	100.270942856928	80.9274921143198	80.3438242516742	102.146867391631	76.608604872342	82.3234149663633	56.7146606436796	104.647771726074	23.3665063803628	52.8452702517071	43.787687591769	43.9084354361826	45.280229560159	42.3774539275302	29.5742712316986	27.4742752989428	28.0445029897648	33.5149454815402	TRUE	-0.0352914843275223	0.795820497266579	1
NM_001029935	chr13	23782541	23791528	+	1472	1	Trim38|Gm23|-|13|13 A3.1|protein-coding	0	0	0	0	0	0	0	0	0	0	0	0	0.793987910084085	0	0	0	0	0	0	0	0	0	0	0	0	0	0	FALSE	NA	NA	NA
NM_001029937	chr11	4064853	4078990	+	3914	1	Sec14l3|1110069O07Rik|-|11|11 A1|protein-coding	0	0	0	0	0	0	0	0	0	0	0	0	0.597215229250778	0	0	0	0	0	0	0	1.03166444131069	1.3332244530688	0	0	0	0	0	FALSE	NA	NA	NA
NM_001029938	chr11	75510094	75513166	+	1477	1	Rilp|AI835553|Gm857|-|11|11 B5|protein-coding	4.70721720775198	8.51040687973966	4.09948263357849	7.89926413349217	7.22351151897967	4.16297727634586	4.01456791955267	9.73006845584598	1.06747334229148	6.19356628927007	0	8.81609401323082	1.58260014034363	1.76354474751017	0	0	0	0.786786054999468	0	0	0	4.07653807820787	0	1.04011933735038	1.26232983420072	4.8915926026854	0	TRUE	-0.30346333047581	0.682624754632459	1
NM_001029977	chr1	139697919	139781239	-	2870	1	Gm4788|Cfhrc|EG214403|-|1|1 F|protein-coding	0	0	0	0	0	0	0	0	0	0	0	0	1.22169010833844	0	0	0	0	0	0	0	0	0	0	0	0	0	0	FALSE	NA	NA	NA
NM_001029982	chr7	128744870	128784835	+	4556	1	Sec23ip|D7Ertd373e|p125|-|7 F3|7 70.51 cM|protein-coding	63.3299456448116	43.4007329574067	48.1098941533351	62.8571223520501	65.9599934440691	41.5918112219292	54.3365511670842	54.8430291653496	38.9319664702608	39.3544313479669	32.2543847267177	52.1597932726383	39.2490740029625	58.5536403032106	51.2292725629437	51.9058649003404	60.8071208175964	90.5486097779074	34.9537361509041	39.9495809181892	52.7342208265493	53.5674044313714	46.0747646763005	86.0519310525054	77.8359336270348	93.1445938030779	96.1926053024385	TRUE	-0.207276808184799	0.228892499412059	0.960172915349818
NM_001029983	chr2	25332743	25352213	+	3727	1	Man1b1|E430019H13Rik|ERMan1|Gm108|MANA-ER|-|2|2 A3|protein-coding	80.4299142800715	92.8776249029415	110.63620374861	92.0164624355676	107.826786157698	82.3388509647633	101.026111588647	94.1652668910299	84.3958401528363	79.5255905714412	83.262961412555	111.583051183994	98.3104880177952	123.4702140952	82.6961200562337	92.2758332914432	118.492716345517	111.858673842306	128.721027634844	120.232272535317	116.143437514541	101.562419770088	106.536419360375	94.9288481270938	99.6513721735447	111.82227800667	98.9801848017926	TRUE	-0.0399689939029361	0.781457919147082	1
NM_001029984	chr1	170907273	170912941	-	1277	1	Fcrlb|FREB-2|FREB2|FcRL2|Fcrlm2|Fcry|mFCRL2|-|1|1 H3|protein-coding	0	0	0	0	0	0	0	0	0	0	0	0	0	0	0	0	0	0.455005091321149	3.75054838121583	0	0	0	0	0.240603956345578	0	0	0	FALSE	NA	NA	NA
NM_001029985	chr6	29482036	29507952	-	4848	1	Kcp|AW060220|CRIM-2|Crim2|Gm793|KCP-1|-|6|6 A3.3|protein-coding	0	0	0	0.875128497237319	0	0	0.917313864043827	0	0	0	1.18537257511533	0	0	0	0	0	0	0.179777692332026	0	0	0.666325845427403	0	1.02484341918695	0	0	0	0.204368107619132	FALSE	NA	NA	NA
NM_001029988	chr11	55250610	55312257	-	14398	1	Fat2|EMI2|Fath2|Gm523|mKIAA0811|-|11|11 B1.3|protein-coding	0.074289803240297	0.503670553657645	0	0.442001280171537	0.370507241058931	0.388230526787991	0	0.272221731098092	0	0	0.855280432425007	0.791339040168717	0.365285172690442	1.64327429467001	0.138552342737994	1.25971304860736	1.49621849179507	0.18160069157362	0.665293830089264	0.52596760203173	0.112180431262399	0.501823592847315	0	0	0	0	0	TRUE	-0.610099071821344	0.673943815475513	1
NM_001029990	chr14	51884842	51891868	+	1607	1	Mettl17|2310032K15Rik|D14Ertd209e|Mett11d1|-|14 C1|14 26.71 cM|protein-coding	59.5715000257093	60.168833284072	70.0820204145582	41.3613936665643	49.7936831683244	63.6541998642756	44.7388869995638	45.527715229956	51.5087440227984	52.9405388338784	39.3363713041383	46.5917127758967	66.546760195025	47.2756926584413	49.3443348301059	50.789090312582	55.2304429625672	34.1682774753059	28.3134895374734	52.6492632884819	68.345875391095	63.9447403371639	31.1751373388519	32.9812327403203	34.342284061847	42.1193149969413	56.5159844592048	TRUE	-0.0678808932236503	0.81210728498486	1
NM_001029993	chr8	122376616	122417360	+	3783	1	Zc3h18|1190001B23Rik|5830416A07Rik|Nhn1|-|8|8 E1|protein-coding	98.6780282531787	96.4868396656955	94.593367360008	93.4580790071047	72.2697242689089	105.352546865093	97.3754248657848	85.6915283442967	95.858146737996	58.2776440822021	65.9715501009921	77.0164348235529	84.1883242117177	101.445234971897	119.703144377043	81.6898002594094	112.183005747779	108.820487416262	117.214716367187	123.077358557031	134.918037637817	114.595655667179	116.560700380486	108.549114099006	103.301892732749	98.7079927268994	111.483099831426	TRUE	0.127682708109185	0.366505919416116	0.988994382479434
NM_001030014	chr15	83546797	83555711	-	1887	1	Mcat|AI225907|BC025519|-|15|15 E1|protein-coding	22.1067084764696	40.4802008050492	25.6701042916606	24.3570475224716	25.4430679972964	33.7695133129337	25.9239606474453	36.7816111519362	33.0037074718062	31.5110403604331	13.4868100211169	38.3844066746566	39.6396465464767	31.7484783347472	39.1152280537576	27.7261655769976	36.5321527840855	46.3416777919314	41.0330928663507	44.560200536612	47.5051132151772	24.0373885105449	31.1569778865485	33.5420021007846	38.9293958163804	28.4134772726816	41.4792529270092	TRUE	0.305765047617876	0.324922052101398	0.98483764798687
NM_001030274	chr4	123712710	123718186	-	504	1	Ndufs5|AI256693|-|4|4 D2.2|protein-coding	7.42794852120692	59.4728326927106	2.40275232134739	16.1343134847801	38.8096533230366	2.21815203360853	33.8241286694256	10.0448828550645	40.6677691375768	30.8560031661274	0	0	11.5947440837676	7.3215682978229	25.7275755948822	23.5298324218123	53.0015213643514	44.9615447679904	20.5895680147367	9.32620878577936	18.427082606284	20.7073036083781	13.9655250059047	36.8823427804064	52.5304534615583	27.9156896558223	36.6954291013907	TRUE	-0.127180796806141	0.934720457963381	1
NM_001030290	chr9	20818494	20828057	+	3346	1	Rdh8|Gm182|prRDH|-|9|9 A3|protein-coding	0	0	0	0	0	0	0	0	0	0	0	0	0	0	0	0	0	0.434131426791024	0.119282981739704	0	0.48271782705201	0	0	0	0.33433254604563	0	0	FALSE	NA	NA	NA
NM_001030292	chr2	163853750	163858874	+	1029	1	Kcnk15|KCNK11|KCNK14|KT3.3|TASK5|-|2|2 H3|protein-coding	0	0	0	0	0	0	0	0	0	0	0	0	0	0	0	0	0	0	1.55149021147153	0	0	0	0	0	0	0	0	FALSE	NA	NA	NA
NM_001030293	chrX_GL456233_random	101352	106392	-	4342	1	Spry3|Gm1409|Gm391|sprouty3|-|X|X|protein-coding	0	0	0	0	0	0	0	0	0	0	0	0	0	0	0	0	0	0	0	0	0	0	0	0	0	0	0	FALSE	NA	NA	NA
NM_001030296	chr13	55464267	55473155	+	1355	1	Prr7|XM_484263|-|13|13 B1|protein-coding	0.394695419577047	0	0	1.56554352568506	8.53005194808909	0.825054335748117	0	3.25415464567831	6.98151199954767	0	0	0	12.0756478605261	2.72329920450387	0	1.02965361759005	8.58522441049988	7.289819577484	4.12375793108097	3.854374110728	0.596005110448717	4.44357693100593	2.44449736591309	1.70065268774891	2.06397914957321	2.80632444131534	7.31200432278635	TRUE	0.457187308113572	0.796588615909663	1
NM_001030297	chr5	86231481	86289308	-	1603	1	Tmprss11c|Tmprss13|-|5|5 E1|protein-coding	0	0	0	0	0	0	0	0	0	0	0	0	0	0	0	0	0	0	0	0	0	0	0	0	0	0	0	FALSE	NA	NA	NA
NM_001030305	chr3	10179851	10183885	-	1358	1	Pmp2|P2|-|3 A1|3 2.54 cM|protein-coding	0	0	0	0	0	0	0	0	0	0	0	0	0	0	0	0	0	0	0	0.384585929310489	0	0	0	0	0	0	0	FALSE	NA	NA	NA
NM_001031621	chr17	24264258	24351059	-	5315	1	Abca17|-|-|17|17 A3.3|protein-coding	0.503115986384664	0	0.227843305730778	0.332598224726131	0.836400636056207	1.26203043266833	0	0.153631564924362	0	0	0	0	0.439793115199914	1.10267169937219	1.21982108182697	0	0.162126463554961	0.601265900074146	0.450559763199681	0.0982629712142322	0.0759724294127951	0	0.38949834557999	0.202329140712429	0	0	0.0621371330032957	TRUE	-0.0628464505556347	1	1
NM_001031622	chr5_JH584299_random	829045	840894	+	2031	7	Gm16367|-|-|5|5|protein-coding	0	0	0	0	0	0	0	0	0	0	0	0	0	0	0	0	0	0	0	0	0	0	0	0	0	0	0	FALSE	NA	NA	NA
NM_001031664	chrX	6168696	6172991	-	1747	1	Nudt10|AI853080|DIPP3-beta|Dipp3a|Dipp3b|Nudt11|-|X|X A1.1|protein-coding	0.61226364456428	3.32082364353189	4.85226685158192	4.45228510786794	6.10711305869088	0	5.93969915859403	7.66539724567655	6.76870975914932	18.3272128977571	0	3.72678044005207	6.69004123436619	5.34270608944469	3.99660458362664	0	0	0	0	0.896853506588971	0	0	0	0	0	0	0	TRUE	0.497629034358456	0.597275060574095	1
NM_001031667	chr7	25228259	25237851	-	2246	1	Gsk3a|2700086H06Rik|-|7|7 A3|protein-coding	99.0569519622394	130.442869419028	112.687586162711	117.903108971515	120.142471685116	124.686611997838	133.981735739915	105.068326281653	111.264609554976	105.082703988735	75.2968684834486	110.154072258814	116.56279858246	119.548926513569	153.434967925475	130.44876976191	119.51033878318	149.528934966468	122.792748049255	139.751951422168	136.455582327567	133.681892628428	108.947334879231	141.518887113109	150.418683490089	126.639451213301	120.13423427539	TRUE	0.0865844434990695	0.556322363596445	1
NM_001031772	chr10	45376619	45470201	-	5396	1	Lin28b|2810403D23Rik|D030047M17Rik|Lin-28.2|-|10|10 B2|protein-coding	3.02293827883069	14.156067257066	13.2409642378773	11.0730676941021	7.24983887131596	6.21542971611582	11.2634446582817	5.96222009680792	6.428183614607	5.59452584331565	2.12998007567054	4.07219483359933	10.3965918782248	12.2691261363683	0	0	1.4372348747501	0.0538400205353139	0	0	0	0	0	0	0.760158369764977	0	0	TRUE	-0.326067943961638	0.435192834156175	1
NM_001031808	chr2	24972470	24975098	-	2419	1	Mrpl41|MRP-L27|Rpml27|-|2|2 A3|protein-coding	21.4455529028975	14.989352276897	15.7693657931836	9.64631097574861	19.1123941953877	14.3267496374947	6.12806616078886	20.1184313134972	18.9016476520756	20.7992706700643	19.3445411868582	9.08373845477552	23.4329825864915	13.2804129677116	22.0599214023724	5.76759260783182	36.6909143616559	31.9464736316971	7.25974274644326	23.4254008195103	27.2089021742985	20.0784526863188	15.404426094104	28.0704947283919	25.0496022597024	22.0074306125473	22.8000123767632	TRUE	-0.0683701453320987	0.871180751085955	1
NM_001031811	chr17	52602709	52979194	+	4269	1	Kcnh8|C130090D05Rik|ELK|ELK1|ELK3|Kv12.1|-|17|17 C|protein-coding	0	0	0	0	0.208267480938802	0	0	0	0	4.07144649275676	3.07689923724345	0	0.136888053835064	0.406770608584762	0	2.12430879290803	0	0	0	0.183509378778512	0	0	0	0	0	0	0	TRUE	-1.44947197827435	1	1
NM_001031814	chr7	118131312	118243637	-	15488	1	Smg1|2610207I05Rik|5430435M13Rik|C130002K18Rik|mKIAA0421|-|7|7 F1|protein-coding	182.598618812645	206.174501598967	191.601501806866	204.16892489885	178.300980065392	198.246765133919	191.901491774995	180.961537126647	151.883647006344	156.697906939213	180.060998112903	197.205920827233	186.088455719624	179.026493269706	133.051882719274	143.679825650572	158.258766559193	147.28621741663	196.983460107931	199.13816213375	172.670719331418	183.570394585644	188.091587819561	168.365274914371	158.325111335133	135.108087601734	148.070605444248	TRUE	-0.0357390871503985	0.763639863572205	1
NM_001032298	chr3	88377736	88378701	-	467	1	Bglap2|BGP2|Bglap1|Bgp|Og2|mOC-B|-|3 F1|3 38.81 cM|protein-coding	0	0	0	0	0	0	0	0	0	0	0	0	0	0	0	0	0	0	0	0	0	0	0	0	0	0	0	FALSE	NA	NA	NA
NM_001033039	chr1	171358449	171360798	-	1549	1	Klhdc9|1190002J23Rik|AA087357|ESTM31|-|1 H3|1 79.36 cM|protein-coding	8.63157349139603	7.80272071396898	4.69071854083572	0	0	7.21722804995932	0	1.7923021366999	21.8838926540588	0	6.88987560399046	7.88091360809913	0	9.9493031545701	0.643924025416926	0	0	1.50042995898543	7.98757040925279	9.10343943453738	7.03836248088003	5.18273874888146	2.13834340271932	2.38025502068408	2.1665785004558	1.9638835986997	2.98490901663992	TRUE	0.926735282647009	0.419321891803625	0.997803397035014
NM_001033040	chr7	127582383	127588595	-	2525	1	Ccdc189|Gm166|-|7|7 F3|protein-coding	0	0	4.31638991272546	1.68024671469565	0	1.99238368800956	0	2.39306260595647	0	2.53605076692132	0	1.28924463936059	1.38861410333914	1.37544849746404	1.58010030157754	5.24919453165462	1.36507271888256	1.49575040020245	3.16135332198852	6.205160697073	5.43721889868761	2.54354449806491	5.57514820037702	0.669260153423037	1.03376064600406	0	4.05466325516357	TRUE	0.0969495880754453	0.995833385825932	1
NM_001033041	chr1	127729413	127767564	+	2291	1	Acmsd|-|-|1|1 E3|protein-coding	0	0	0	0	0	0	0	0	0	0	0	0	0	0	11.1019978358603	0	7.89862297236445	0.507238325287741	0	0	0	0	0	0	0	0	0	FALSE	NA	NA	NA
NM_001033042	chr13	74359582	74364000	-	2742	1	Lrrc14b|AI595366|-|13|13 C1|protein-coding	0.195044600119219	0	0	0	0	0	0	0.357353071147914	0	0	0	0.296803675636897	0	0	0	0	0	0.423808535096358	0.291116598760796	0	0	0	0	0	0	0	0	FALSE	NA	NA	NA
NM_001033043	chr14	56402697	56525031	+	5109	1	Rnf17|MMIP-2|Mmip2|TDRD4|-|14|14 C3|protein-coding	10.1540012668055	14.2888907596526	7.46645054877887	10.6570746886117	6.87398866843727	8.75277842974123	9.57496843643163	7.57575920590319	6.01777910902487	10.2061098517784	15.1046754173575	0	6.0622196900685	6.58539043471066	5.95456422368565	5.05203406908173	8.09585112196939	5.51585688558029	2.10927052971783	3.78232620946072	2.76624998659527	0.471407065297556	0.486243971052882	3.27758724756411	4.99963162303154	2.530580681374	3.68462617518369	TRUE	-0.258116584699009	0.470159658986717	1
NM_001033122	chr6	129267324	129275369	-	1614	1	Cd69|5830438K24Rik|AI452015|AIM|VEA|-|6 F3|6 63.21 cM|protein-coding	29.4908885525985	6.29032718970749	3.75150920061675	2.19053229791745	0	21.818699929101	11.4806320035225	5.16036433038688	7.32647828329236	7.93497916539817	1.01729266138416	22.6905858344713	0	1.61385104837207	14.2138049897948	16.4240597180024	4.80503059736775	176.400455881278	99.6565708371273	97.5611580787477	106.827638422853	167.126947967648	235.493016456446	97.0868269201887	69.5418600618901	96.3600355486217	108.44931648924	TRUE	0.488749411941397	0.532149672182909	1
NM_001033123	chr2	176423655	176432381	+	423	3	Gm14288|-|-|2|2 H4|protein-coding	0	0	0	0	0	0	0	0	0	0	0	0	0	0	0	0	0	0	0	0.617337697403835	0	0	0	0	0	0	0	FALSE	NA	NA	NA
NM_001033124	chr3	87778244	87795162	-	2569	1	Ntrk1|C80751|Tkr|TrkA|trk|-|3 F1|3 38.62 cM|protein-coding	0	0	0	0	0	0	0	0	0	0	0	0	0	0.50695904867118	0	0	0	0	0	0	0	0	0	0	0	0	0	FALSE	NA	NA	NA
NM_001033126	chr6	125232622	125237027	-	1568	1	Cd27|S152|Tnfrsf7|Tp55|-|6 F2|6 59.32 cM|protein-coding	138.989802048604	200.720810337898	147.897986637223	163.698143337815	120.776145162762	163.271833616685	164.026015271143	184.661515804452	212.667853168619	231.031082529576	186.390333720904	243.943092436412	261.627118290156	211.110346402561	201.968536435099	208.209357480406	182.45224174733	77.4474960701373	426.102241359923	378.044534709271	378.813892274214	383.995327902617	401.890255316982	70.5423793438706	71.1063633124011	94.0941971796637	58.1322996733767	TRUE	0.289980046307304	0.0759179749034461	0.824246201390794
NM_001033128	chr19	4886882	4906627	-	5578	1	Bbs1|AI451249|D19Ertd609e|-|19|19 A|protein-coding	12.8957069701269	14.9075889163236	10.0951780930616	17.4304008682442	4.14421670479051	5.81221049179316	9.56716589362024	13.4091326478461	6.50110019917244	6.23198461010348	9.2721721400918	5.83603928717368	12.0478911275577	11.3240091623805	9.83490630071621	3.37664732874973	2.93516330622046	2.55208260839353	8.80097981334336	7.63083845433794	8.4696728383818	15.4717945431493	18.5566843560205	3.11217206029251	1.5709873567655	2.04512528754874	3.61165123281884	TRUE	-0.366588041781398	0.30395459237669	0.979092786579146
NM_001033135	chr1	39551296	39577347	-	2425	1	Rnf149|1600023E10Rik|AV037261|C76763|Gm15832|Greul4|-|1|1 B|protein-coding	87.5548373320324	59.4103338063424	65.1685879091385	73.9178638482992	64.8946870410768	56.0126836824956	70.6040404519803	55.6938813841532	51.3632956695244	35.8371238712961	66.6920288718319	67.4560706795342	61.449752975085	87.1832284082006	68.2782516913633	77.0945184931239	76.2206647377094	73.798260823946	113.893456897125	85.9318800451357	78.9270520181232	73.3284867763649	75.6364026468979	81.0889902854078	76.3468015240685	49.7078172742427	72.4526657886428	TRUE	-0.223555899971376	0.270244738360171	0.975254801487562
NM_001033136	chr2	119136998	119157034	-	2237	1	Rmdn3|1200015F23Rik|AI131757|Fam82a2|Ptpip51|RMD-3|Rmd3|-|2|2 E5|protein-coding	60.3666089027903	32.2016225928432	67.6680358716522	55.0004763896241	35.9691532362812	37.7313907835815	32.4705324141468	49.496834905184	75.0621772369785	42.1204038065689	53.9474345674303	38.5635144976376	47.0216890156189	51.1364251610125	73.1246686279903	81.0788934906068	83.5893461660402	61.9483228143406	41.2145364077527	48.6780571223781	31.2276571224488	41.4502100220387	52.0090855251585	59.3350652541023	45.0071090371842	58.3049342408549	50.49107321148	TRUE	0.0066432649463221	0.97359390296761	1
NM_001033139	chr19	7356464	7383026	-	3175	1	Spindoc|1700105P06Rik|AI846148|SPIN-DOC|-|19|19 A|protein-coding	31.4991807526079	29.8448783577177	37.5692082648725	26.9478938324089	32.4834298049823	31.3377724785966	31.2817028937806	32.9192523619975	35.2575518066396	10.0842963566556	29.2182472706403	12.5599837011723	16.564963516211	33.7729465218852	38.797994314424	22.8502028016992	22.7977892657474	17.0194833544538	20.4902991101957	33.8034679391335	40.5701147977804	26.9287759777906	28.5587547577905	12.2416640661552	11.920806819472	15.449810416369	14.5625954859062	TRUE	0.0979446147361436	0.668769902693447	1
NM_001033140	chr7	30321409	30322375	-	964	1	Sdhaf1|0610010E21Rik|AI430885|AW490662|Lyrm8|-|7|7 B1|protein-coding	13.3148288844871	35.6072788963317	30.1490581732553	34.8417341534941	21.212820695994	11.5969774371234	49.9764773232177	48.9592242382971	22.8975246596506	33.2133204692756	0	16.0403297648662	48.4958590723557	35.1263720922643	25.3498327039264	13.0255455046791	19.6654018500846	26.5205664638514	32.2940112430311	47.1341174318642	42.7250343958077	10.4098318490889	44.2383655178501	26.1354799634552	18.1804304482116	49.7016360856606	36.6573633035677	TRUE	0.375020623741253	0.45087338227773	1
NM_001033142	chr8	122466145	122476074	-	1787	1	Rnf166|1110031E24Rik|AW555115|Zfp313l|-|8|8 E1|protein-coding	111.780857096976	93.0660671239543	152.813434149846	102.088856770051	116.920571287085	110.731341138304	97.8851405186286	118.987174189147	128.3736751064	97.2635986434169	131.848984896768	63.3033907805794	97.7773673445686	98.2674535528199	77.8638192469106	74.1702081277444	81.0106109890854	80.6369851153008	108.769925747516	107.113099675062	79.5384995746	110.739639752506	81.5562019897808	71.2678478226045	78.3553628987667	65.1139509290755	70.7829569739753	TRUE	0.0396039950685625	0.835601794450462	1
NM_001033145	chr9	94517864	94538081	-	3945	1	Dipk2a|1190002N15Rik|GoPro49|HASF|-|9|9 E3.3|protein-coding	37.3487419180382	28.5539625036608	37.9104982230538	25.3625326606178	11.155930765101	22.2456190260299	19.5395991440636	26.9079162951807	18.5841832408745	20.8697279298522	27.0530223335392	31.9757997927598	22.8121079038202	31.8579106001265	31.8573454338969	55.3474707255012	64.9826085561213	33.8020341244933	48.7645761790384	52.5577373195049	40.2258125970341	27.8794559725318	34.9491089657945	38.35772921033	42.2989288409998	33.3508007052439	28.5470904720325	TRUE	-0.305744837354067	0.278155003924775	0.976083180725684
NM_001033148	chr8	45953606	45975252	-	2731	1	1700029J07Rik|-|-|8|8 B1.1|protein-coding	15.8622467139065	35.9361716637921	25.275089230197	40.0027612893145	34.8345092441117	22.1051723715451	15.4697207332122	31.7531298851157	19.9175047112691	13.7335698930548	24.9503038272327	40.229885247349	40.2279454934144	14.5450467883947	31.7748566229444	8.68475689534486	17.3539430460285	0.851031126498875	6.72265083026303	12.7172469858083	9.61060968560432	17.4906520746991	11.0672581906487	0.562525178054381	1.8432973803768	0	0.241859291038094	TRUE	-0.351669063359628	0.231029342793268	0.963014865842831
NM_001033149	chr12	81631249	81667557	+	4773	1	Ttc9|-|-|12|12 D1|protein-coding	1.00844555661892	0	0.507432294137476	0	1.30392984137738	2.81068164660892	1.86345594505949	0	2.97295686970053	0	0	0	1.46920201589412	2.22838578133169	2.61218917706584	2.19230146422772	0	0.365205217861161	0	0.328263791328501	0	1.26148056599896	0	0.128745548817642	0	0.478010008545856	0	TRUE	1.74901014110751	0.187130016533175	0.933243265732972
NM_001033150	chr4	141625735	141664146	-	4141	1	Plekhm2|2310034J19Rik|AI854247|mKIAA0842|-|4|4 E1|protein-coding	42.2322192666737	30.1211776051388	52.9313397156713	32.4437881902616	48.2012980416999	37.6609111757905	14.6770218247012	48.7840877318416	40.3587929040905	39.5429518535641	21.0145493455986	23.5837434029376	33.163040069583	35.1200645312845	38.5390317457935	56.0969762208276	39.2250316325248	29.255530810714	36.4326693814531	35.9445284281668	28.5707521039359	42.9417001769343	36.0944853001454	32.5726393960879	29.6710917123987	30.3948452922515	30.3860483913714	TRUE	-0.15549220228703	0.522960040192789	1
NM_001033155	chr3	137867675	137908931	+	1841	1	Dnajb14|5730496F10Rik|-|3|3 G3|protein-coding	50.8376704873477	35.71433691445	59.5297875509491	43.5938534625964	54.8137723739812	38.5604224245559	44.6887810094312	45.9504416733086	56.523322299434	18.3852365096317	32.106883648596	24.3133961557851	67.293602165258	51.7602618558681	25.464204683557	24.6297507792623	45.636045624647	22.408444657694	26.0154822531918	17.8722784335848	32.4613972974975	29.2167395749682	8.54611416151988	16.2721331312857	18.5332098433431	13.01259565089	29.4201267537494	TRUE	-0.0270669084135551	0.950042917689183	1
NM_001033156	chr12	59200655	59219483	-	3440	1	Fbxo33|5730501N20Rik|AI642135|-|12|12 C1|protein-coding	72.7593469100548	56.3564205669898	55.6209223411441	42.6523383275607	48.9777004436652	50.6976702007084	50.8490541008109	66.8433074850442	30.9373324253212	42.0165055424942	62.5262373741565	58.4352943643324	66.0819519211377	78.8746242754519	53.0613987537383	48.0607288495321	44.9638187808528	67.9007801308364	53.0227417452849	62.0192884254328	55.6389828906828	58.226789225097	71.4935535938396	68.6402870222859	67.5867172353993	47.8637396682073	61.0594872605699	TRUE	-0.0941331949495304	0.625953194776013	1
NM_001033157	chr12	18514510	18535254	+	2464	1	5730507C01Rik|-|-|12|12 A1.2|protein-coding	0.10852522190075	0	0	0	0	0	0.300807468403982	0.0662785525627422	0	0	0	0	0	0.264281208611254	0	0	0.174858391597934	0	0	0	0	0.162907108807171	0	0	0	0.308650131329731	0	FALSE	NA	NA	NA
NM_001033158	chr9	65398488	65412707	+	2422	1	Rasl12|4631404I11Rik|-|9|9 C|protein-coding	4.19547216226716	5.18987240354066	5.99993643249754	8.75851146698291	4.40508939452228	5.07738846999409	15.3011891442488	10.046755852054	3.90584176688154	14.730305489712	13.2193443153359	7.72841478435859	17.6132875445903	8.24516633879273	11.5310787904141	0	14.2312494433463	0.479803056661525	2.63663654435046	7.87067331054212	7.50235582361902	2.32024922601658	4.10275879126205	0.126858485653717	0.153960459547024	2.3550183430939	0	TRUE	0.640727643199191	0.26337359971994	0.972521653727886
NM_001033159	chr16	3861544	3872374	-	5625	1	Zfp597|4933407K12Rik|AI462383|AI666357|-|16|16 A1|protein-coding	33.9427535625071	50.7951708593019	24.7579599191636	36.8951062867264	29.9525848046592	21.8621064432457	45.986697093235	30.3394345640451	22.4235822444731	42.9341318407556	40.4274816414496	24.3065589340783	39.4777846564119	35.2703201652487	28.7262234826796	14.1378306052564	22.59574536617	20.4526608569222	37.6060540724546	25.4866633697778	23.3302889345648	26.9742894019784	19.5793374576901	25.891038856545	22.6718477677919	25.553267832841	26.596847012688	TRUE	-0.176903340368709	0.431082226189179	1
NM_001033161	chr8	105258575	105264594	-	1378	1	Tradd|9130005N23Rik|AA930854|-|8 D3|8 53.04 cM|protein-coding	58.7983036787555	78.9388457717283	51.4098326869424	81.5889029732024	98.0713128965295	50.7052170237073	60.7796988698531	71.2260685502704	50.9153023455159	115.51046075543	112.002593189085	72.6428073057718	86.0871884396538	85.6910402810506	83.2404980171583	89.6034018050471	76.6026950942239	52.9177855246349	71.2508931768204	64.241200141232	60.070870665781	71.3670271732314	80.8242985657194	46.266063020726	45.0555564574105	62.3643493224961	56.8006896032413	TRUE	-0.266639823405246	0.285609402220494	0.976572151583858
NM_001033162	chr1	153425209	153452574	+	2033	1	Shcbp1l|1700012A16Rik|-|1|1 G3|protein-coding	6.57663912354769	9.27437601675515	11.9133022130751	8.86923145945781	2.8426513501379	8.79841514954214	3.64579243555048	11.7281414722731	0	6.74955539295516	8.07629294379751	6.00469020115374	23.8579111909575	8.64835231012766	30.4186795636944	12.6959380516176	7.41750501298859	2.71514720381826	12.1719100481383	12.8447538613784	6.35582429637393	4.93609340999593	9.36826861887375	1.81358338762402	2.0176166076005	0.748169132903549	0.649796088366978	TRUE	-0.295264518797135	0.659452753889072	1
NM_001033164	chr16	18836580	18840113	+	1227	1	2510002D24Rik|2410043I01Rik|AA163535|AA409624|DXMgi27|Pants|-|16|16 A3|protein-coding	81.5076600566667	140.6634045894	95.2406372461711	136.579956566388	160.86295069304	123.001682450468	117.188902051017	124.046658089327	138.776754416437	124.506835154447	64.9002870745645	144.593462048907	106.206721847009	119.588072551007	157.704183522363	134.173852417664	106.747129076432	45.9340062403092	95.958152229674	99.8139965565237	115.839689274499	102.722557828584	47.5787942384398	46.2003716713402	42.5467910539568	48.0357205205586	44.6804980256542	TRUE	0.0903508047712214	0.665304326968701	1
NM_001033165	chr4	59003193	59023398	+	1821	1	Dnajc25|2010109C08Rik|2010203O07Rik|-|4|4 B3|protein-coding	22.7610943153952	8.76115705076228	22.6104139366332	14.1731409338402	16.8444474060446	20.8732856935287	10.5826082678928	24.9315092131015	17.7493089481453	20.094228246572	0	29.4965155339706	20.538169421527	10.1319890777121	35.0554926873874	22.2186924235041	29.5751700231541	36.6939992784005	20.3834375023601	25.3820377497653	19.2916151689311	14.9892432151889	27.5115023083663	53.9925319720247	50.2718523927074	35.2901848126857	60.3933009428161	TRUE	0.177523912505072	0.698832585997334	1
NM_001033166	chr2	84669215	84670708	-	679	1	Selenoh|2700094K13Rik|Selh|-|2|2 D|protein-coding	94.9114600441697	51.9769219542545	32.1027526646002	74.4593866603747	64.8161220446591	47.7474375894289	62.220629340799	61.3315760621829	70.8219040651218	56.5849324283622	56.8260579582324	110.269340840745	88.6460021909489	91.4285836196295	92.545823075643	88.3545920896676	108.505941309926	250.729248856866	132.256543155724	255.749642991475	196.247190822639	193.311957238563	178.054092009789	242.769214777463	284.749076321605	290.092939928545	255.354790138544	TRUE	-0.038914915227114	0.965546863728474	1
NM_001033167	chr13	34179158	34345182	-	6238	1	Slc22a23|3110004L20Rik|-|13|13 A3.3|protein-coding	2.0147625677913	1.08502597885945	4.27087491809874	6.12112962351053	7.76781280041075	5.197260359606	8.55492968172711	6.96385925535151	6.95064098758002	2.78631052862754	6.97509208401121	0	5.15239349153635	2.85334453550746	18.9478102551206	15.4324246515841	19.6846035453243	0.652018357056709	1.02371492632523	0.0837235799941719	2.71871199387917	1.8660933579553	0	0.344783386626021	0.239110120566138	0	0	TRUE	0.752996630572252	0.108686206434362	0.863143827847794
NM_001033168	chr18	35726989	35730869	+	2500	1	1700066B19Rik|SMIM33|-|18|18 B2|protein-coding	2.03228671540221	5.60809627507521	1.4531846039509	0	2.13382530270659	0	0	3.00491050466858	0	0	4.26896692423249	0	0.467500081457509	1.4760281688411	0	0	2.75744689214278	0.348624900970264	0	0.626721230404373	2.42276077397404	2.08729620372452	1.98737635848734	1.22900500901321	0.447470679627471	0.304205569438583	0	TRUE	-1.32837628127757	0.338062557358872	0.985623582737213
NM_001033170	chr7	45721220	45729492	+	2893	1	Fam83e|4930403C10Rik|-|7|7 B3|protein-coding	1.84864256317628	3.34225078076404	6.0695865760134	0	0	2.5118099073977	0.512402075456213	0.677402088550004	4.35992568700869	0	0	3.37574425964619	0	1.125456097508	3.10298819161333	0	6.55286808969291	2.61097114449443	0	1.44422451988564	2.51236858690705	0.832498685311169	3.00545163096513	3.07994687706387	4.57576020473995	1.57728432131999	5.13710638992853	TRUE	-0.0873941362185154	1	1
NM_001033171	chr6	38626660	38637239	-	2275	1	Klrg2|2310020F24Rik|-|6|6 B1|protein-coding	0	0.425016769615401	0	0	0	1.47421796695213	0	0	0.693036539149238	0	0	0	0	0	0	0	0	0.510805715707347	0	0	0	0	0.3639883440453	0.135055495495957	0.819543369281083	0	0	FALSE	NA	NA	NA
NM_001033173	chr7	121642021	121707442	-	10369	1	Usp31|6330567E21Rik|mKIAA1203|-|7|7 F2|protein-coding	26.8463495786238	29.140742564225	28.3213799513047	19.3330055555172	25.1233972133697	29.8651527734612	29.1643704963009	25.4360324935938	21.2116702339425	25.6730460612624	7.36318174650811	35.9472216025786	25.5864882078442	34.0384205541351	20.7298637247962	14.8681128390119	22.8535145427254	38.5810660491251	20.9779985544481	20.1220892039209	33.1399591515078	26.4789016696879	20.5640777120298	42.7437488065763	41.0508712504226	34.5088051935706	34.3030952145608	TRUE	0.0889699744848681	0.593021327509834	1
NM_001033174	chr19	11965844	11994114	+	4571	1	Osbp|1110018F06Rik|AW559088|mKIAA4220|-|19 A|19 8.58 cM|protein-coding	96.1164513525152	129.986464933868	94.0495395614692	113.622349601053	110.285764113855	106.267485787763	71.3461879118052	110.362214396541	70.882355066508	100.464766997253	101.115240661987	98.9920449134942	104.576423821987	81.8675461374796	86.6294052072227	100.876658374821	110.846831422278	159.910349821553	97.8810939807652	100.603085278759	120.66984676032	105.817273004057	98.0065093288896	155.037193901169	158.832023123074	114.135320846023	160.541498833868	TRUE	-0.212972022656718	0.143089845408924	0.902795310195364
NM_001033175	chr9	62838785	62852006	+	2133	1	Cln6|1810065L06Rik|AW743417|D9Bwg1455e|nclf|-|9 B|9 33.89 cM|protein-coding	162.599987038065	124.207315208514	174.579725627013	198.572523035576	163.396530446356	121.333852167515	126.832726105863	167.138538078933	104.962706972415	110.220798601863	142.021781802606	122.475974134756	150.408781481583	171.065562989292	110.12504607118	95.4975973595123	110.692166028938	123.808421230649	91.1260465592179	90.10525581685	137.0588217188	126.085366989021	106.760528712302	120.566947086739	114.682280760908	117.125562072872	123.711594312284	TRUE	-0.278992847679191	0.0757834416487901	0.824246201390794
NM_001033176	chr7	45282873	45288993	+	1724	1	Slc6a21|1700039E15Rik|Gm19188|-|7|7 B3|protein-coding	0	0	0	0	0	0	0	0	0	0	0	0	0	0	0	0	0	1.34812413368238	0	0	0	0	0	0	0	0	0	FALSE	NA	NA	NA
NM_001033177	chr15	101884351	101892920	-	2301	1	Krt76|2310001L23Rik|-|15|15 F2|protein-coding	0	0	0	0	0	0	0	0	0	0	0	0	0	0	0	0	0	0	0	0	0	0	0.359875481400721	0	0	0	0	FALSE	NA	NA	NA
NM_001033178	chr17	6270470	6308314	+	4386	1	Tmem181a|5930418K15Rik|C76977|Gpr178|Tmem181|mKIAA1423|-|17|17 A1|protein-coding	24.2653092594284	21.604534606875	16.8422748215924	14.0259992799349	13.4803335071809	7.00948180251122	20.4477751618415	20.3672511109176	16.5358581445435	7.29996373287315	11.0434007037127	7.97878116270951	14.7892467629342	20.5383335368235	16.2601093363004	6.20292355466783	9.62685944731788	13.1814020544693	6.82491205371154	16.9088035258818	15.3747168739042	11.8059740029667	10.4783580232603	14.1856768311204	15.0908279438129	15.1721313986981	15.2855788801279	TRUE	-0.11437381096993	0.720540857947215	1
NM_001033181	chr9	13242790	13245741	-	2949	1	Jrkl|C030035D04Rik|HHMJG|-|9|9 A1|protein-coding	20.6743307772351	34.2632839153751	30.5929278270437	28.1738553841001	35.425069665992	29.9484372228407	20.8608806301239	31.288690992115	31.2765345554507	19.853015740662	40.9224859706143	27.0450649380957	60.4389305037895	49.7573974296661	44.9845018461577	35.719274063583	20.4541033454131	14.7772508040973	23.4140075428558	25.2367399493114	31.7667288098777	34.4370933786096	25.1314264842061	26.3596360868381	29.335706361923	18.0522124963554	9.63115026262341	TRUE	-0.00245891883855397	0.986959838354201	1
NM_001033184	chr9	92309377	92357876	+	1043	1	1700057G04Rik|-|-|9|9 E3.3|protein-coding	0	0	0	0	0	0	0	0	0	0	0	0	0	0	0	0	0	0.2785433852431	0	0	0	0	0	0.883752403413144	0	0	0	FALSE	NA	NA	NA
NM_001033185	chr1	169928939	169934653	+	1434	1	Ccdc190|1700084C01Rik|-|1|1 H2.3-H3|protein-coding	1.11885417055836	2.35996933616641	2.11120496854792	0	3.10004838259326	0	6.71929206967668	3.07488113312002	0	0	0	0	0.815028036013788	5.75201723028567	9.73789150292292	0	0	1.21556799501487	0	0	0	0	0	0	0	0	0	TRUE	0.499437352939033	0.733526764435156	1
NM_001033189	chr4	129219578	129248443	-	5178	1	C77080|mKIAA1522|-|4|4 D2.2|protein-coding	16.0092517374796	29.3173744085324	20.1129580178605	25.4683011791592	33.9119429384376	23.5334878559904	26.1949975266467	19.7751239192067	22.532387285781	20.3168830062566	38.0512249240796	43.2222502151413	15.0100209622076	16.6423324651215	40.5486221293081	26.0013389150311	31.7854599024279	0.336640499198787	17.2659466871061	11.2966360572438	27.5278277717534	22.3260134100136	22.5489302937681	0.563709327231823	0.504103057389001	0.954681441362876	0.829155118745214	TRUE	-0.0623485846448692	0.8164319702793	1
NM_001033191	chr5	97382209	97392330	-	3360	1	Naa11|Ard1b|Ard2|C80008|-|5|5 E3|protein-coding	0.79585162727217	0	0	0	0	0	0	0	0	0	0	0	0	0	0	0	0	0	0.712715815894734	0	1.56229613401104	0	0	0	0	0	0	FALSE	NA	NA	NA
NM_001033192	chr13	46669522	46675773	+	1374	1	Fam8a1|C78339|-|13|13 A5|protein-coding	50.4062532836487	77.409349778933	41.4238697147577	62.7850558541965	35.2660962510642	48.4118946025128	33.445236778122	50.5144834379211	81.472144822475	17.9762176164339	15.5348141347616	31.984808329115	25.0932540083634	36.1771610010072	14.1557839517693	35.0318285940982	33.8660235115788	15.01235320772	36.0196406519143	22.4263419419323	29.0942887704306	26.0006385247288	25.6136266483843	18.4484922204494	19.5402043505446	22.6936469195449	24.0363072716533	TRUE	0.0588037938624779	0.838321508195955	1
NM_001033194	chr1	54395877	54439026	-	4744	1	Gtf3c3|TF3C-gamma|TFIIIC102|-|1|1 C1.1|protein-coding	61.3275479929664	50.3430750982576	58.5838017507611	74.0789631970012	54.6312952974786	55.4968172793136	52.183247705994	67.3001140642994	48.5227838276601	40.687317735079	55.7225057401601	39.2850696455668	52.9682322477679	50.239278388414	28.5943530544754	52.6427775460326	58.5790355393685	49.6040910950524	41.8975941687865	56.0358885391769	44.941599517225	52.0368710796868	48.9617647340236	50.7120005300034	49.9914545115008	47.1313434943842	52.0032398500527	TRUE	-0.0385016990129499	0.794577880481429	1
NM_001033196	chr2	167035797	167063015	-	7198	1	Znfx1|AI481105|Astx3|-|2|2 H3|protein-coding	58.1398471359819	67.9042230852085	61.9962173006284	77.5083243304748	55.0897289181683	51.0205783957158	59.5175868353993	67.0892908228206	51.8032296377477	53.3775619878549	33.7597572395328	65.4641369696163	64.5426793482078	56.512364308881	66.5143639035834	56.6949625814944	60.81476717528	62.2775102108361	45.190816667735	43.2078925518436	45.6637785962505	48.5721192169848	37.9063924077046	61.6167244550768	61.725631515251	55.4167203287499	53.5443306268279	TRUE	-0.100988691708126	0.450779258276814	1
NM_001033197	chr2	130100394	130103375	+	2979	1	AU015228|-|-|2|2 F1|protein-coding	1.34645592529431	0	0	0	0	0	0	0	0	0	0	0	0	0	0	0	0	0.390091642576104	0	0	0	0	0	0	0	0	0	FALSE	NA	NA	NA
NM_001033199	chr3	144910921	144932529	-	2981	1	Clca4b|AI747448|Clca7|-|3|3 H2|protein-coding	0	0	0	0	0	0	0	0	0	0	0	0	0	0	0	0	0	0	0	0	0	0	0	0.206139719727141	0	0	0	FALSE	NA	NA	NA
NM_001033201	chr4	46138511	46172402	+	3086	1	Ncbp1|AU014645|AW538051|CBP80|-|4 B1|4 24.49 cM|protein-coding	88.3844036612826	95.7200154220102	79.8560884921174	69.5418052885656	65.399970797472	91.8340817958393	86.2239362187042	100.230009577656	76.6360074480484	60.1757347400562	89.6506464346645	83.8625229402611	69.6856893941848	102.834107680115	104.398112723517	79.5696029562136	126.770180759156	163.241406967606	124.935433495274	135.559436582929	126.65977690683	136.185697523529	121.152034167346	181.304125195484	188.621119814885	174.356319165422	182.359397504513	TRUE	0.210496846104171	0.192159111708739	0.93811388813426
NM_001033202	chr5	114100333	114122924	+	2775	1	Usp30|6330590F17Rik|AI851327|D5Ertd483e|-|5 F|5 55.96 cM|protein-coding	36.6177786558957	45.993706636218	42.5481978634274	32.3611480621639	19.3838484705329	30.4162598857195	18.6966746487636	47.0804622744783	17.8972003555972	36.9212435977013	23.3713365914322	21.4090106441568	30.5349152303328	27.1426483618368	37.2017533841008	8.54705264186912	20.1840144132073	18.8445892416359	22.1494097163106	27.854276906861	18.4799170146969	19.8170187047996	21.7835546801165	18.8225992371393	15.8563183771897	17.5397805802426	22.1362696633254	TRUE	-0.226927591080177	0.412775336703596	0.996471649162014
NM_001033204	chr6	113415319	113419340	-	1258	1	Rpusd3|AI527266|-|6|6 E3|protein-coding	5.73924162369883	9.6076425961351	33.6920118828045	16.3004856496541	24.7363161084826	12.8857353430931	0	15.0588243304398	0	4.3630671268292	0	15.5262768571645	16.7229758867948	18.6349764138734	45.1939459269767	11.090466230799	23.2892473998545	11.3159910887274	14.5942443699907	19.3048073753334	9.95039533561144	20.4211442213479	14.1522892512844	10.2579909337351	20.7491703589845	3.32498138297338	5.77559217971015	TRUE	-1.21027103293653	0.104703505373204	0.8587890360569
NM_001033205	chr7	24583838	24587641	-	2735	1	Zfp575|AI326876|Znf575|-|7|7 A3|protein-coding	0.19554380019265	1.41413257897629	0.885548204723281	0.258538875966272	12.0279610298818	0	6.23303870178811	1.97047227275382	4.03532244458925	0	4.20232997744725	0	2.13665485126832	1.74602751449103	0	5.86639030935903	0	0	0	0	0	1.4676530753231	0	0.168510741638009	0.545363412099294	0	0.966022265192005	TRUE	0.118584978345802	0.921942103126427	1
NM_001033207	chr8	94472763	94527272	+	6894	1	Nlrc5|AI451557|AK220210|NOD27|-|8|8 C5|protein-coding	153.640230248045	165.64032944349	197.000596331464	178.87860054235	191.837415250946	141.730069364146	146.539226534222	170.701248538756	149.68418100326	170.378594045249	118.725313635597	173.179132651708	131.47168304696	126.824721072287	146.490614202633	87.6288398961918	133.117608614921	35.3142427005465	143.229619955497	128.066947103592	112.106278923371	115.576615239371	119.574579638946	40.6682285583318	40.6752189198165	35.0802767194188	36.2163765021559	TRUE	-0.165516056630457	0.178188346399606	0.926867951743939
NM_001033208	chr9	71504347	71592360	-	2268	1	Myzap|AA407270|AV006038|Gcom1|Gm20502|Gm640|Grinl1a7|Myozap|-|9|9 D|protein-coding	0.707423668686373	0	0	0	0	0	1.30721270220002	0	0	0	0	0	0	1.33989485188916	0	0	0	0.768573414837443	0	1.49679894092755	0	2.65478251389463	0	0	0	0	0	TRUE	0.663230832600167	0.848763190058381	1
NM_001033209	chr9	119357381	119393797	+	3839	1	Xylb|AI132223|AI327421|-|9|9 F3|protein-coding	3.41310268075254	0.755597669347515	2.20810372224892	1.84189587332054	1.50536863631945	0.582416579806563	0.965342018946877	1.82921208677459	6.16042508425833	0	1.28307659974527	0	0.304441313791032	3.5621169206514	7.79451666088163	5.26963257400378	3.81582094673313	3.78380764272667	2.91101432488393	2.78887410421326	7.15237182557239	1.6729486474639	1.2942018484549	7.32312830976224	5.68225986763199	5.7449606106531	6.02191204320817	TRUE	0.312516756654666	0.719438235689621	1
NM_001033210	chr9	95752642	95845279	-	3679	1	Pls1|AI427122|-|9|9 E3.3|protein-coding	7.70455329081968	0.262819557182668	4.44368763099964	0.768800028016041	2.90000720672274	2.73485665247303	3.02197445833411	1.81998491277479	6.85689862055783	0	0	0.884844445334461	4.92406310314718	3.06802778807129	2.44005024146164	2.8442117120845	0	0	0.325458703643151	0	0	0	0	0	0.202713907596027	0	0	TRUE	0.179316439020455	0.819770281930902	1
NM_001033211	chrX	6081218	6083420	-	1836	1	AU022751|AU023811|-|X|X A1.1|protein-coding	0	0	0	0	0	0	0	0	0	0	0	0	0	0	0	0	0	0	0	0	0	0	0	0	0	0	0	FALSE	NA	NA	NA
NM_001033212	chr11	103649509	103650580	+	1069	1	Rprml|AW049332|-|11|11 E1|protein-coding	0	0	0	0	0	0	0	0	0	0	0	0	0	0	0	0	0	0	0	0	0	0	0	0	0	0	0	FALSE	NA	NA	NA
NM_001033213	chr12	100300770	100520822	-	3420	1	Ttc7b|AA408451|Ttc7l1|-|12|12 E|protein-coding	67.3988592134775	103.19394738871	83.5651965234926	75.0522481735949	83.0600857961448	64.0695703181242	64.3664654496437	84.0427550250556	69.8431889399193	68.208006998808	57.3708442921483	63.7742578549202	78.7710298069853	64.4207340631971	68.829076733191	52.2172875540404	46.4865635599728	64.645114434301	82.3916154889304	81.6234156070023	66.5905008051343	80.0458845557873	77.1173696610889	59.7432990492534	56.588031853474	53.7029568855393	61.802827960237	TRUE	-0.156581209613737	0.312473347531798	0.981674048143195
NM_001033214	chr14	24293364	24309959	+	1483	1	E330034G19Rik|AA415275|Zpac|-|14|14 A3|protein-coding	0	0	0	0	0	0	0	0	0	0	0	0	0.788098586408478	0	0	0	0	0	0	0	0	0	0	0	0	0	0	FALSE	NA	NA	NA
NM_001033215	chr14	79212355	79247367	-	2746	1	Zfp957|AU017455|-|14|14 D3|protein-coding	0	0	0	0	0	0	0	0	0	0	0	0	0	0	0	0	0	0.105797797089786	0	0	0	0	0	0	0	0	0.240538136862722	FALSE	NA	NA	NA
NM_001033217	chr15	93499111	93595902	-	4089	1	Prickle1|1110058P22Rik|AW215793|Prickle|b2b019Clo|mpk1|-|15|15 E3|protein-coding	15.9567375422552	28.7307282541739	12.734763587244	8.21409433210279	13.2635672398612	16.4042351421673	19.0327484043723	13.7389977033557	3.08468207691761	7.38274919308664	14.0540138032749	14.3301953678011	11.2902012824478	15.5537904230303	8.17172500976337	5.28865250756543	10.1153591054394	7.74437804796584	9.9560595265119	3.06540098021215	2.46877881101129	3.82849633845289	1.31633104367079	5.48528770224777	9.0282052015814	4.09178437738373	3.876846508144	TRUE	-0.214598543955155	0.583941814122029	1
NM_001033219	chr15	73577424	73624744	-	7499	1	Slc45a4|9330175B01Rik|AW552276|-|15|15 D3|protein-coding	42.8263478147623	33.5241257804387	43.4398651445519	48.1837651643315	51.6928830499664	41.8913940002366	47.4424601987942	45.5152205421399	55.8211404991171	44.281727691138	49.3733544685151	49.0537040572822	45.6652633241266	49.323282314215	48.481966389207	43.2563677225664	49.1810270468191	23.9033608813012	61.5260315478884	60.9393559812227	47.7616750347818	54.9192688517791	52.3412229365581	29.8688042262512	24.962248430123	32.7571672651895	30.872311268259	TRUE	0.168188162919478	0.265758916295033	0.973162339004485
NM_001033220	chr16	5211819	5222299	-	1362	1	AU021092|-|-|16|16 A1|protein-coding	0	0	0	0	0	0	0	0	0	0	0	0	0	0.956224519850412	0	0	0	0.426609032024308	0	0	0	0	0	0	0	0	0	FALSE	NA	NA	NA
NM_001033222	chr19	59296084	59345780	-	7069	1	Pdzd8|A630041P07Rik|AV329468|AW228944|Pdzk8|-|19|19 D3|protein-coding	83.9025086322436	81.3853904046749	89.509236993015	79.9230381650071	88.2302099453409	82.3160644052331	89.5424982648027	89.5446216186981	74.9408870456468	74.1511559697459	88.1461281514211	82.2009724880193	86.2219877210677	108.086241383686	79.1572916852496	79.3411546240595	84.9634179084521	142.732857201599	109.816107889736	126.48497506157	95.6788866036335	100.62050102288	111.1673129276	153.712555325195	149.652746510956	119.687613523986	151.277153044664	TRUE	0.0447036205703246	0.724507917829311	1
NM_001033225	chr4	33245423	33248787	-	1921	1	Pnrc1|5730463C12Rik|B4-2|PRR2|Prol2|-|4|4 A5|protein-coding	455.467419161898	433.122731040067	420.472900761432	410.606099762587	466.994128585579	467.897290187774	356.897648092846	345.238597409046	476.034207916408	334.772091551488	425.221448125108	565.151897578114	440.182598821587	332.995606881734	389.940746925292	507.305406198027	332.165770372157	135.203306206583	267.39643041731	294.846075990605	325.59920517836	367.552358782628	372.439088524436	107.322014712112	105.112516492398	142.522130398087	149.054884579985	TRUE	-0.0315791113116381	0.840002103409203	1
NM_001033227	chr11	61672782	61720799	-	2243	1	Slc5a10|C330021F16Rik|SGLT5|-|11|11 B2|protein-coding	0.35765423107015	0	0.269948098519636	0	0	0	0	0	0	0	0	0	0	0	0	0	0	0.259046590110168	0	0	0	0	0	0	0	0	0	FALSE	NA	NA	NA
NM_001033228	chr13	114958081	115101964	-	5951	1	Itga1|CD49A|E130012M19Rik|Vla1|-|13 D2.2|13 64.61 cM|protein-coding	0.0898693149935974	2.2747074629895	0.508732637354683	1.24762059663274	0	0	0	1.5093378328521	1.58964018810067	0	0	0.547024485697443	0	0.437700485980931	0	0	0	41.6424467215083	1.34135727407512	1.18477799395886	0	0.40470823333981	0	46.3122791583285	43.8623026577088	38.7221843135148	31.9104092757011	TRUE	-0.0184650114238448	1	1
NM_001033229	chr15	74834892	74841643	-	2387	1	Cyp11b1|AA389061|CPN1|Cyp11b|Cyp11b-1|FHI|-|15 D3|15 34.29 cM|protein-coding	0	0	0	0	0	0	0	0	0	0	0	0	0	0	0	0	0	0	0	0	0	0	0	0	0	0	0	FALSE	NA	NA	NA
NM_001033231	chr11	120542888	120549727	-	1198	1	Mcrip1|Fam195b|-|11|11 E2|protein-coding	76.3379817972451	61.34006633264	88.9539824343904	77.9112729560463	70.8751796078463	88.652019506825	76.7174546463098	104.420476454241	111.866394622691	64.9057829537906	78.1209434574457	37.363073725209	85.8514339905276	98.9285304167778	78.6793996682324	80.3568155063287	53.2270111692835	97.4869297370939	91.2847368872186	120.104131174461	97.072217988943	89.4612954915959	97.1154627043236	89.8927912477318	92.9117959577074	96.1751748120728	86.286330366125	TRUE	0.400958335309052	0.0824817633739722	0.836138660085169
NM_001033233	chr5	86410410	86468990	-	2646	1	Tmprss11a|Gm7|-|5|5 E1|protein-coding	0	0	0	0	0	0	0	0	0	0	0	0	0	0	0	0	0	0	0	0	0	0	0	0	0	0	0	FALSE	NA	NA	NA
NM_001033234	chrX	37208502	37211041	-	1657	1	Gm9|-|-|X|X A3.3|protein-coding	0	0	0	0	0	0	0	0	0	0	0	0	0	0	0	0	0	0.525988082332927	0	0	0	0	0	0	0	0	0	FALSE	NA	NA	NA
NM_001033236	chr12	69577628	69583028	-	1019	1	Vcpkmt|Gm71|Mettl21d|Mettl221d|VCP-KMT|-|12|12 C2|protein-coding	35.9515624206011	66.8963465521983	36.2464265787558	49.2682744156139	44.934577645318	34.5587651477615	42.9148052273772	48.8809203355761	52.6068462249201	116.70526626131	2.41694360472135	51.9129726288166	53.9070260758168	48.780588042575	52.3679586578399	26.0141632824886	46.0871122490742	32.7869345858525	54.4433749845398	49.9716388325371	47.551732560825	59.8756365528283	30.0674375466272	34.0720230663624	35.4961203171939	17.5388392586033	35.327002893488	TRUE	0.000938542777731818	0.995541921506125	1
NM_001033238	chr16	52031549	52208046	+	6302	1	Cblb|AI429560|AI851073|Cbl-b|-|16|16 B5|protein-coding	43.5776123018188	56.9990852983301	59.3771874829194	61.7677969033876	58.5487081232966	48.4290661073095	59.2763502828143	53.1238058878012	53.5393270524923	26.1285549613669	64.483150266554	52.4305435592076	44.6951442523245	40.9877704771805	45.7409827264625	58.0033847636693	34.8673515102551	31.3478436289775	41.6093943167233	47.9007816531429	50.5542751154532	41.0829910956935	42.8359180198662	34.3963437741519	32.0703888128226	21.9030906272226	29.609053789364	TRUE	-0.00944946671260536	0.96049120095726	1
NM_001033239	chr16	36119946	36131189	-	2726	1	Csta1|Csta|-|16|16 B3|protein-coding	1.17713637606801	0	0	0	0	0	0	0	0	0	0	0	1.71496728340979	0	0	0	0	0	0	0	1.77752074392813	0	0	0	0	0	0	TRUE	-3.08613422379954	0.390860303437808	0.993835247796875
NM_001033241	chrX	127039972	127063986	+	4065	1	Gm382|-|-|X|X E3|protein-coding	0	0	0	0	0	0	0	0	0	0	0	0	0	0	0	0	0	0	0	0	0	0	0	0	0	0	0	FALSE	NA	NA	NA
NM_001033242	chr14	103070216	103077630	+	2441	1	Cln5|A730075N08Rik|-|14 E2.3|14 51.71 cM|protein-coding	68.3578187547695	65.160677312144	42.9129005331672	38.0926477216139	59.9164041880436	48.088736427105	63.461133489885	69.3115633925122	50.7036718292972	17.2389709473817	65.5822448417527	63.0130861346637	81.6353583454581	82.6101988609645	50.873031652465	73.1598211531415	32.1240868477305	82.0027846403496	59.8436024685721	63.3311089033506	53.9273530189496	42.7549406744063	47.8321839660513	86.9139654571511	78.3669461453273	57.0151773937532	96.0605456607484	TRUE	0.125990352764735	0.571550213681063	1
NM_001033245	chr13	55005985	55021385	-	3198	1	Hk3|HK III|HK-III|-|13|13 B1|protein-coding	38.2128233492484	62.2839615635577	53.9604977233177	64.3424681983791	80.7635306488776	34.083799540814	52.6110192893879	49.2790779054365	19.7205519270108	29.7492598674858	89.8481276447642	49.1151613411818	42.3936909389236	32.9870548714625	86.5506980973741	70.0207925639275	74.233565781869	583.675992478098	109.951680716018	92.4338691913892	114.900578711506	102.170774392154	135.681833938838	517.609794094644	503.661038318444	464.322525272696	461.928670836362	TRUE	-0.556998137466124	0.0164559587244901	0.532843256402592
NM_001033246	chr8	45934619	45945605	+	4107	1	Ccdc110|Gm172|-|8|8 B1.1|protein-coding	0	0	0	0	0	0	0	0	0	0	0	0	0	0	0	0	0	0.565903580829907	0	0	0	0	0	0	0	0	0	FALSE	NA	NA	NA
NM_001033247	chr16	44394799	44482428	+	6546	1	Cfap44|6330444M21Rik|D16Ertd642e|Gm1750|Wdr52|-|16 B4|16 28.72 cM|protein-coding	0	0	0	0	0	0	0	0	0	0	0	0	0	0	0	0	0	0.355051330044062	0	0.159568497404108	0.370113164371225	0	0	0	0.0569648996368611	0.116179945553996	0.0504520106801889	FALSE	NA	NA	NA
NM_001033248	chr12	111484609	111485823	-	1212	1	Gm266|-|-|12|12 F1|protein-coding	0	0	0	0	0	0	0	0	0	0	0	0	0	0	0	0	0	0	0	0	0	0	0	0	0	0	0	FALSE	NA	NA	NA
NM_001033249	chr7	6315665	6330434	-	2758	1	Zfp583|BC056221|Znf583|-|7|7 A1|protein-coding	7.75652347392166	8.58933002046352	7.2448471009155	16.2803092589748	11.1217326781752	4.45882337720293	0.537483395320821	11.3689586203055	20.0083518599558	0	17.5621303431777	6.49180019184922	3.81390566816314	17.7868855392915	1.80826380596595	0	16.5591784449292	6.21491091287334	8.53811840361204	7.47990349316314	16.1048879101489	3.20191028071759	7.95647109921357	4.45614579047575	4.93494071984611	0	4.550339649266	TRUE	-0.115060339432827	0.863579167212055	1
NM_001033252	chrX	107945735	107948436	-	1657	1	Gm732|-|-|X|X D|protein-coding	0	0	0	0	0	0	0	0	0	0	0	0	0	0	0	0	0	0.70131744311057	0	0	0	0	0	0	0	0	0	FALSE	NA	NA	NA
NM_001033254	chr2	118663577	118698020	+	4124	1	Pak6|4732456M09|-|2|2 E5|protein-coding	3.63112129455702	9.61286110229789	4.9919451719943	6.25831465580093	3.12605751790794	3.38854457122544	2.1567107724949	5.26679850083447	10.7047593462188	0	3.78228622138781	4.9335334541487	9.06886675960251	5.47394482653456	2.29768768089786	0	4.28343699146209	0.422678104959098	0.580680199177087	0	0.489565303502675	0	0.200793763992012	0.0745032134464848	0	0	0.160164336524014	TRUE	0.0312019965707769	0.96224774459083	1
NM_001033255	chr4	34743788	34756259	-	1296	1	Gm136|-|-|4|4 A5|protein-coding	0	0	0	0	0	0	0	0	0	0	0	0	0	0	0	0	0	0.896668983977017	0	0	0	0	0	0	0	0	0	FALSE	NA	NA	NA
NM_001033256	chr2	122630625	122632704	+	1318	1	Spata5l1|AV141009|C130039A10Rik|-|2|2 E5|protein-coding	16.433913420212	16.1396732316015	19.7543430607894	13.6806885865537	25.9712551069183	5.93751166507655	17.9954986864319	28.3748641539019	37.0837647371017	34.7037079258418	20.5550234183016	54.3380422735057	23.9425307271486	27.00935237101	12.4868984852948	9.52703024773191	25.171117542559	30.1982874512685	34.5218343601819	17.6334691154493	34.006884915417	44.7695432980483	28.9008954509413	22.9622521600534	17.8241355693795	42.4110571960088	27.8139102217673	TRUE	0.317051242856167	0.528249362954015	1
NM_001033258	chr10	18588011	18743758	-	8180	1	Arfgef3|9630004D11|B930094H20Rik|BIG3|D10Bwg1379e|mKIAA1244|-|10 A3|10 7.79 cM|protein-coding	0.19614142794385	0.23640908334353	0.888254647891751	0.95087311533561	2.71727957251757	0	0	0.0798583635768199	0	0	0	0	0.142878998000461	1.59214889490985	0.914521682797206	0	0.737397931120088	6.39287715715643	3.07391369006922	3.06465149341992	3.65289929246289	3.28777613432252	4.60603220818938	6.91127511181024	5.97174603007322	5.81077264361596	6.33870920785637	TRUE	-4.40372539514996	0.00343754814672269	0.294565589810326
NM_001033259	chr10	59446984	59616692	-	2862	1	Mcu|2010012O16Rik|AV064928|C10orf42|Ccdc109a|D130073L02Rik|Gm64|-|10|10 B4|protein-coding	26.9087946428628	24.4937817744375	19.675368065373	30.7597576198761	26.5609805761434	18.1637355204925	29.005323354476	26.4195295867429	24.2393282909988	12.4656882935298	22.947733829127	32.4169347868575	43.899597097032	26.0141849546027	25.7898096916284	41.6799251334211	19.1188283598736	104.453477491964	24.265209329414	21.7155329659097	31.0393297387775	16.4095613500355	29.9460536197647	112.508494885207	107.555044849894	111.472952812269	106.047482214396	TRUE	-0.0287331377975695	0.949439314905393	1
NM_001033260	chr10	62659044	62726094	-	3469	1	Stox1|4732470K04Rik|Gm63|-|10|10 B4|protein-coding	9.25014056258688	9.19807840267403	9.94901537729432	5.91121676196739	7.81705483479282	10.3125846059494	1.70928706174093	9.27418265851126	0.454499315815658	8.17482904833695	10.6494618040259	14.0761431870228	2.02147628188603	8.00924175519561	6.46940389041321	2.81529678951906	4.09861214690435	1.08872002320876	4.02687517772752	1.6560808913347	0.931204294791596	0.46284591075338	1.43224009692083	0.35428221649271	1.18241987986504	0	1.33284060731486	TRUE	-0.53742516793887	0.304049616838222	0.979092786579146
NM_001033261	chr10	115384959	115432771	+	6919	1	Zfc3h1|BC033596|Ccdc131|Psrc2|-|10|10 D2|protein-coding	128.96868214332	159.731425271017	159.621375777235	160.39882274064	141.543128277889	141.217964763177	155.00814486303	147.590640342069	141.28169366527	110.927676345749	136.212826137028	147.382006833538	144.763538737204	150.773900075885	117.05736552697	126.330492610829	147.955218775546	99.9754166317627	137.981946770821	130.170636632502	133.527885794012	127.748180611954	121.177106697044	114.170106885857	105.120147494024	95.6825221116803	102.86281939897	TRUE	0.0202545662998862	0.864204274684025	1
NM_001033262	chr10	127056050	127060184	-	1992	1	March9|AI608492|BC019560|-|10|10 D3|protein-coding	10.739202681263	5.58207893326452	10.3347298641087	8.16435140193692	15.6216293496341	6.45402067610192	21.9529048828802	6.23071629874967	7.12345539110474	18.3692719061283	8.65464795807096	0	11.1477178058392	4.3586940965069	2.75397125227887	4.90274325443857	2.16290701253669	0	5.20940877481291	8.12765986551856	7.09476464935503	0	2.90989677656697	1.38818336861432	0.935974480479148	0.763568196381985	0	TRUE	0.0779638397035906	0.883628756547554	1
NM_001033264	chr10	128194635	128210004	+	2440	1	Gls2|A330074B06Rik|AI195532|GA|GLS|Lga|-|10|10 D3|protein-coding	0.219185366199548	0	1.98522486878539	1.01428827466686	2.36848778476654	0	0	2.4764274918197	0	0	0	0	0	0.44480115984845	6.74497221459775	0	2.82525296326104	0.952527051831323	0	0.963198612301803	0.330978247810661	0.987056842870989	0	0	1.98672091364656	0.311686034260843	0.812111955522582	TRUE	-0.598278785106016	0.659363842280101	1
NM_001033266	chr11	89073841	89093064	+	575	1	Gm525|-|-|11|11 C|protein-coding	0	0	0	0	0	0	0	0	0	0	0	0	0	2.64250567311705	0	0	8.99167464829166	0	0	0	0	0	0	0	0	0	0	FALSE	NA	NA	NA
NM_001033267	chr11	116441325	116454347	-	2146	1	Qrich2|Gm66|-|11|11 E2|protein-coding	0	0	0	0	0.2071514156868	0	0	0.152199770283874	0	0	0	0	0	2.12410171767331	0	0	0	0.13537779627612	0	0	0	0	0	0	0	0	0	FALSE	NA	NA	NA
NM_001033268	chr13	48879216	48968060	-	5131	1	Fam120a|C9orf10|Ossa|-|13|13 A5|protein-coding	293.880970882691	272.209324973493	317.202642062953	287.127425645511	258.705351210042	290.435688373277	237.914495173804	273.690456026509	273.172690414316	220.005952114926	243.198571459806	242.675616498235	261.607797482922	292.533699070706	247.269837683041	238.738766772697	286.674249956619	369.28012800105	273.340614139601	274.620587220002	284.961240906905	301.345703219752	246.114219669102	358.539636107319	376.671300673875	305.332037148451	363.921965553181	TRUE	-0.0329444183322766	0.792632709475066	1
NM_001033271	chr14	50927215	50930849	-	1599	1	Pip4p1|BC039161|Tmem55b|-|14|14 C1|protein-coding	68.9001453824522	86.4719078018325	56.8005239192818	82.6944436638962	80.068491658784	54.8836566964902	21.3225276415141	68.4289786458911	75.9241249189917	53.2054070706958	66.2309055209976	84.997222217382	76.7471991135686	89.5944700212562	57.3885709906913	81.1455913824954	92.4214630242507	103.38105516577	104.834746653184	79.3690113551505	48.2329901843903	89.1170145189546	72.5017433260964	105.779746319852	104.824927294428	90.6053173515479	119.793708511107	TRUE	-0.371615339535361	0.16666730690632	0.922580002386613
NM_001033272	chr14	60634705	60764556	+	7526	1	Spata13|C79050|ESTM11|X83327|mFLJ00298|-|14 D1|14 31.77 cM|protein-coding	80.1223572882777	91.6036508867793	82.2235508701958	101.753048539261	89.6063918473155	75.3865170284865	68.34780545978	85.669582205106	73.323192173476	72.0794999161092	79.9575000373682	61.6378337496587	65.5344918864831	70.143121621937	60.3684763023396	59.5074394417858	75.5678210874897	59.756327697534	40.1984599429971	50.1379760128399	29.938446981077	32.6946731557046	29.597630460686	60.5643413124867	62.0330953686768	48.100535162359	59.8555790125794	TRUE	-0.175160318130827	0.158060684589313	0.911685094079674
NM_001033273	chr15	84943936	84987971	-	6804	1	5031439G07Rik|AW554572|mKIAA0930|-|15|15 E2|protein-coding	14.9344996722679	24.2296725785117	17.8871561700306	28.9430357842915	13.2632316912061	17.0058322576654	22.2226159374004	21.8659218183124	17.0318007499253	10.2181099809398	7.96341001332203	27.749835013868	16.7479636765532	21.3426108550916	13.1203305740283	17.7370850064206	13.487842354369	45.2177359062696	59.8915924303311	50.9679229115843	39.2280244855192	56.930336131296	49.4117921777545	42.8318360908668	46.3101024256826	42.1948862665583	42.5201003873258	TRUE	0.0395612096316055	0.873330981888482	1
NM_001033274	chr15	88687035	88734219	-	5122	1	Brd1|1110059H06Rik|AI316859|mKIAA4191|-|15|15 E3|protein-coding	135.843575532701	152.908952012647	158.525360690661	144.678799180907	122.983797586199	171.664700022313	124.882199658965	143.797285113399	122.05094634573	110.553465371475	116.683984652977	166.040274137682	152.311745593951	147.053590792849	130.278452359055	125.1631217333	132.906033092102	147.756063228481	163.014610042366	161.564458801205	168.470642131411	168.727237205227	177.19026494388	157.254814092549	149.280656738274	151.969152831116	154.619435936395	TRUE	0.0346470944825377	0.803134895624953	1
NM_001033275	chr15	93239742	93275179	-	6619	1	Gxylt1|Glt8d3|Gm1228|Gm87|-|15|15 E3|protein-coding	40.4401802251417	29.5814946445377	33.7554211901271	28.470036193852	45.0658702886931	35.0467351072337	39.4166399691629	41.22852405543	40.1370137975708	29.8526339386374	36.4648469942111	23.1154415434533	38.0519215720249	38.9591786697658	29.8372543350086	37.3088042566414	24.2146246571686	64.9600711884966	47.5158234231799	40.2017508801718	34.4679417156502	38.9941386391991	45.976281144187	74.5730679475648	75.8572883766921	78.303405186733	76.8890929456395	TRUE	0.182257903292996	0.282186085555385	0.976247351832468
NM_001033276	chr15	98831669	98871205	-	19770	1	Kmt2d|ALR|BC032281|BC058659|C430014K11Rik|KMT2B|Mll2|Mll4|-|15|15 F1|protein-coding	173.834284178242	172.743411678838	201.157403446922	183.94714091672	169.34157767117	181.065831919763	170.057462586781	181.400878259006	173.137318804834	161.487920881584	178.309637491287	168.365600680787	160.208045112525	161.924361287665	176.153559844068	162.629934858505	164.582060330221	176.35505970933	162.63619743019	172.107942003224	174.711647787674	158.774525437976	160.127714940505	167.286417767049	167.971258532391	161.873676807986	170.775738256533	TRUE	0.0245076383456647	0.830265692239975	1
NM_001033277	chr15	102116528	102136215	-	2424	1	Spryd3|BC008150|-|15|15 F2|protein-coding	44.7883232615348	42.8808431184267	55.4536204065424	49.8823243425272	51.5337003283616	57.1887910447189	42.5022090340307	51.5397774086908	50.0836121062161	56.2308875403685	96.1845175236439	48.6824147675221	55.4481325986113	42.5350284046496	52.4642678258166	82.0186645571035	32.1716356924145	45.9032374421106	24.8627266468889	45.4614203848057	42.6448541073538	34.9406177794073	25.4502782431427	35.681199467535	26.8439334416232	42.3553546557433	43.3260388152559	TRUE	0.10131602816214	0.632032496555425	1
NM_001033279	chr17	27751232	27820542	-	3805	1	Ilrun|AU020189|C030010A15|C80239|D17Wsu92e|-|17 A3.3|17 14.59 cM|protein-coding	148.355946338408	150.309889288458	135.579641104486	181.375383429521	164.967221168512	123.8410894643	129.148148810443	130.17616352425	177.34814143748	117.564305732567	148.225021578273	116.9955627312	136.37978723202	162.811486197437	188.084623200673	188.285220687786	172.453663630644	135.143686972704	147.375769762412	147.346745694064	116.733983853326	126.381322756594	131.229516444138	125.565229238866	143.276857997232	117.724757161186	141.39071906846	TRUE	-0.100172593319441	0.502122086351533	1
NM_001033280	chr18	43777196	43792878	-	742	1	Gm94|-|-|18|18 B3|protein-coding	0	0	0	0	0	0	0	0	0	0	0	0	0	0	0	0	0	0	0	0	0	0	0	0	0	0	0	FALSE	NA	NA	NA
NM_001033281	chr18	53464546	53575857	+	2592	1	Prdm6|Gm92|PRISM|-|18|18 D1|protein-coding	0	0	0	0	0	0	0	0	0	0	0	0	0	0	0	0	0	0.112083622997127	0	0	0	0	0	0	0	0	0	FALSE	NA	NA	NA
NM_001033283	chr19	11697055	11711858	+	799	1	Oosp3|Gm97|-|19|19 A|protein-coding	0	0	0	0	0	0	0	0	0	0	0	0	0	0	0	0	0	1.09081633595202	0	0	0	0	0	0	0	0	0	FALSE	NA	NA	NA
NM_001033284	chr1	157458568	157489062	+	1620	1	Cryzl2|-|-|1|1 H1|protein-coding	93.4270858445137	121.759433813893	96.4304598300754	100.609525826832	91.9279162045665	89.0218349488223	96.9951825032416	90.0223121534166	94.8914613210125	98.819879420931	38.0071841544915	116.549307058246	123.007351679792	54.131752016322	70.805806338052	99.4712131400536	93.0851092062086	53.800139038621	47.3032126697542	54.8058689139627	44.6166850351186	58.9715689086461	67.9838106169794	32.4320766267375	36.7137723254021	36.6173370620516	36.0838386163676	TRUE	-0.0674213850583936	0.734391220778485	1
NM_001033286	chr1	185454848	185468761	+	5829	1	Slc30a10|E130106K10Rik|Gm212|-|1|1 H5|protein-coding	0	0	0	0	0	0	0	0	0	0	0	0	0	0.297907656210044	2.13895675795767	0	0	0.598086980563157	0.68471582930357	0	0	0	0	0.0527107998375885	0	0	0	FALSE	NA	NA	NA
NM_001033288	chr1	15853862	15892722	-	2741	1	Sbspon|Gm106|Rpesp|-|1|1 A3|protein-coding	4.19498880365863	4.9386297381432	1.32541463330072	4.38553996280621	2.10839481752293	3.87468512839024	2.16326771878121	4.82602649933686	6.03973379384437	0	0	0	6.82232880638466	3.16764634813635	2.18337464145382	4.07203400754329	0.628750203425478	0.211981576657099	1.74733684159526	1.52431285517299	4.12485112922735	3.51465698154719	0.302106341737708	0	0	0	1.44586148958417	TRUE	0.388627612668552	0.576588606616855	1
NM_001033289	chr1	40681712	40768885	+	3479	1	Slc9a2|2210416H12Rik|4932415O19Rik|AV333884|NHE2|-|1 B|1 19.66 cM|protein-coding	1.46039574260004	1.94549929753528	2.78467874667223	0	0	2.57073555605335	0	2.1593205696095	3.62554326315497	0	0	2.33928047886281	0	0	0	0	0	0.167013941252402	0.229445735499311	0	1.50885743325009	0	0	0.1766319357593	0.107183740449236	0	0	TRUE	0.799861472197438	0.512100470894609	1
NM_001033290	chr1	85939537	85961055	-	2546	1	Gpr55|CTFL|Gm218|Lpir1|-|1|1 C5|protein-coding	0	0	0	0	0	0	0	0.192431681281929	0	0	0	0	0	0	0	0	0	0	0	1.74362740849606	0.951594962283596	0.315320593951979	1.3009795486301	0	0	1.04548261295664	0	TRUE	1.88578362431822	0.888888888888889	1
NM_001033292	chr1	91322075	91348303	+	5431	1	Espnl|Gm556|-|1|1 D|protein-coding	1.52634699864977	0	0.891907324587801	0.390593164666408	0	2.77891851163182	0.272947745220922	2.34546263563589	0	2.35813963781121	0	1.19880048403074	0	0.559543642806962	0	0	0.951981757092193	0.695409641044227	2.42514974732732	0.480820928009247	2.00744310124897	2.66074612035192	0.152471641079554	0.565736056441361	0.411959749242746	2.2405123876898	0.608099543201099	TRUE	1.26462523504053	0.334177394094684	0.985445108718698
NM_001033293	chr2	25361490	25365663	-	1718	1	Uap1l1|5730445F03Rik|-|2|2 A3|protein-coding	61.637272478653	66.4119626328605	85.643155500599	69.5579432798314	75.0399371586283	72.5560370667433	118.642107445017	103.613670157689	82.1367301091526	126.728730116528	88.8810611519704	94.2685099189043	93.2006856223497	84.7783761292522	63.5736295303287	34.5140731681997	87.5244620705243	98.7567627894035	43.2109891639089	35.8717041073516	32.4350976725278	49.2992185665211	50.3688468815306	82.0886640187812	71.1924635806221	88.5347990217063	93.4259644292684	TRUE	0.454136335016703	0.0261679139051836	0.619720016747669
NM_001033296	chr2	140229858	140389710	-	2197	1	Sel1l2|Gm118|-|2|2 F3|protein-coding	0	0	0	0.643699431741242	0	0	0	0	0	0	0	0	1.59592654116127	0.0987997114274208	0	0	0	0.396705622405854	0	0	0	0	0	0	0	0	0	FALSE	NA	NA	NA
NM_001033297	chr2	144594065	144595366	+	456	1	Smim26|Gm561|-|2|2 G1|protein-coding	11.7283397703267	15.9031768236026	34.5237570383073	19.3833285572301	40.9451127164094	42.9037301237439	40.6353948545731	10.7441022049077	43.2197951360887	30.0917677935918	0	53.5418209602875	0	29.9889624087297	21.8736472669039	32.1258702725054	40.6285006723339	54.7911942314377	1.75053007412742	15.4618724606342	0	22.8870197776811	21.7914074395542	29.9839489589298	44.5671638152361	34.1897706879986	42.0066096292236	TRUE	0.559215895482458	0.425691483212975	1
NM_001033298	chr2	146855880	146970096	+	2150	1	Kiz|Gm114|Ncrna00153|Plk1s1|-|2|2 G1-G2|protein-coding	105.096834425635	118.952803909975	103.074721908146	150.465116413371	121.578418410027	83.7161528442467	93.7691031553936	91.4537979681742	87.9995233431358	50.2070648507779	69.1129707769303	101.824091880197	107.633739684403	58.3546020239503	54.2792013480864	67.8122688914917	72.7436934482433	30.5384603175503	88.734776557536	60.8502589985642	58.0335720277502	45.7412853231222	50.839860333397	31.0109403437055	30.5251316335019	22.8154177078937	33.7939300561645	TRUE	-0.372628982198907	0.0222643540412479	0.589283500306749
NM_001033300	chr3	63976143	64019078	+	4549	1	Gmps|670032|AA591640|AI047208|Gm9479|-|3|3 E1|protein-coding	100.519786978566	93.4179665442028	97.0333751264206	83.3166961115665	73.781696688992	85.769195450342	84.56306957892	91.3303010202537	74.1712110540353	76.8190109987739	60.6377093250468	52.597865356635	82.7297352326434	100.682096784513	93.2974287074705	81.4289872635886	110.625205059586	137.373078696241	79.3152900942075	89.493881274311	89.2979167076237	98.5639218915521	100.482867103119	138.023287311415	134.147755406015	122.126933652937	111.586693945821	TRUE	-0.0404178440184857	0.771101692822022	1
NM_001033301	chr3	84442196	84480439	-	5916	1	Fhdc1|6330505N24Rik|Gm126|-|3|3 F1|protein-coding	18.0349987421596	12.7483478310096	9.62075675930985	3.40643323772498	5.48545072323576	24.4716610766669	13.7814158614292	20.4552014797695	6.79594020070912	14.8444582705913	2.91414109744377	11.5554761666827	9.58153902581524	7.41154819696092	0.337200241842738	3.06581279138755	1.16524970087169	0.687506847755198	0	0	0.409526838061872	0	0.979802971420116	0	0.598795844103698	0	1.11649378604637	TRUE	0.77220132907685	0.0427909805208176	0.733924018257857
NM_001033302	chr3	95878505	95882228	-	1387	1	Ciart|Chrono|Gm129|-|3|3 F2.1|protein-coding	5.01266028539991	2.78850223756319	10.477178110677	7.39221735662035	16.9870134948704	4.83611517637505	8.55013239679784	5.29846136132434	0	0	0	0	8.84778452650297	5.47743605638899	16.1805061974358	12.573726134053	0	2.09459805918207	0	10.7315279178831	2.91127225904114	2.89403832805241	4.17917402950354	0.996849772991971	1.07539216444958	0	4.5240939988016	TRUE	-0.81129207626743	0.341212474634941	0.987560938854458
NM_001033303	chr3	103074014	103099720	+	2324	1	Ampd1|AI553520|Ampd-1|-|3 F2.2|3 45.25 cM|protein-coding	0	0	0	0	0	0	0	0.632441128068576	0	0	0	0	0	0	0	0	0	0.500035715677373	0	0	0	0	0.534470836512301	0.264415879736061	0.240679152123209	0	0	FALSE	NA	NA	NA
NM_001033305	chr4	40270591	40279421	-	653	1	Ndufb6|CI-B17|Gm137|-|4|4 A5|protein-coding	90.5003957652714	72.5555044301329	18.544979631839	44.9384514079047	42.2081319448088	124.121401696869	36.3216956641917	79.0292062949656	30.1810514273453	68.6442531475257	36.4589588887802	9.97042178984833	68.9079369682776	76.4540309056509	69.499913245593	82.2579710499678	99.6301877664527	146.37262942728	55.620211298615	119.16981027342	91.5182732384271	56.5529658212556	45.0177773904419	153.625626126652	157.608355764653	154.315612368347	138.071469069092	TRUE	0.383596893088825	0.392018376021922	0.993835247796875
NM_001033306	chr4	45423276	45530828	-	2736	1	Shb|BC028832|-|4|4 B1|protein-coding	24.7272496824388	12.7225414588821	15.712735575127	22.3554389360054	44.8446472608294	27.3766658884842	26.8193606040182	25.9052242051663	51.8637541633064	37.4475332542475	4.8009074721463	7.13890946137167	16.2326417172746	21.5000233141951	22.0559276607948	28.5563291311159	30.7075877174617	5.30922424723234	12.5454655312465	13.4575556601816	2.50895060657643	3.52107996579709	9.38241153647471	2.9197852918808	3.74800307314676	3.75253580721936	5.06976323111319	TRUE	0.495155770247213	0.128824378993204	0.885308247641972
NM_001033308	chr4	132782357	132796364	-	2534	1	Themis2|ICB-1|-|4|4 D2.3|protein-coding	9.60298317106309	9.9209715559396	12.1863349778835	17.9984991168193	19.1221847864887	7.05887055999178	3.50997443795144	17.4008663965829	8.71081837880948	22.021378925192	20.0865118467621	5.78099534914549	11.9919121131563	14.7335557036462	24.798190161153	23.1245411906274	21.9336183582292	74.7511955513721	48.0394085851699	49.5680268061865	29.4797910540119	40.7105764948395	44.4427757093985	67.8402034868678	72.0326551163007	76.6816525173223	60.9949279301728	TRUE	-0.494603540770972	0.263550542640172	0.972521653727886
NM_001033311	chr5	117319266	117355006	+	4042	1	Vsig10|-|-|5|5 F|protein-coding	36.9155442587839	33.968745033215	40.296332102795	62.5407267966284	52.021450198964	42.4554957763707	24.7552192701387	44.8881253722704	43.2976378151067	51.148560477262	25.5913786231727	44.2958558365169	27.758540215191	30.9322781839389	29.8589896486564	27.4410840724503	24.5165135295351	2.01251386012853	20.834859180139	19.1877170367494	23.7760623538603	15.0948227727195	19.3599564857593	1.67232250113129	2.21410529256542	0.18815287570422	4.41216688354179	TRUE	-0.150792846643156	0.476686814773083	1
NM_001033312	chr5	142871789	142895238	-	2824	1	Fbxl18|AI427077|B130019G13Rik|C330021B20Rik|-|5 G2|5|protein-coding	14.4876559684163	22.7690242681267	20.368941421054	27.4178006096208	21.5661935250534	25.7318203332208	26.2460907275996	31.1700710142945	11.7244407428664	0.64786808847393	23.2565206157795	19.0202389473656	19.0377157817328	18.985323159877	29.1390442698628	12.1040814341167	31.8866413142838	17.1802285357749	36.3222592859667	21.8228001616254	25.7375436328687	19.0467484268826	22.4318772757733	18.8768032103216	13.930641141613	8.48306961518711	10.408299826563	TRUE	0.218899726033682	0.497345908581639	1
NM_001033313	chr5	145128770	145140025	-	2131	1	Pdap1|HASPP28|PAP|PAP1|-|5|5 G2|protein-coding	56.5932295590406	45.373681411311	42.9045196301788	48.2794963159119	49.2318523618368	40.9197525787041	47.9982004206208	56.1738569339275	28.854841358994	63.9623047385515	25.0408665194304	65.6873471227479	51.005991993839	61.9306819951546	144.396865458422	70.7083577654284	121.107365115668	99.7940823988086	85.4054954232188	88.9644167983683	104.027503903625	81.5614966080132	101.420543869309	117.075559281878	100.441173981765	86.7221414518719	120.883112290832	TRUE	-0.0998473692663617	0.661310645432899	1
NM_001033314	chr7	18890884	18910404	-	1994	1	Ccdc61|C530028I08Rik|Gm159|-|7|7 A3|protein-coding	24.6753916772691	47.0363970084647	32.4913809392232	27.837337172903	49.9390742860119	26.9115015030379	38.6578328100957	32.6784508787984	20.1628797529564	13.7631355204392	61.345196330399	33.0595235538144	33.4096096327458	25.9082176075418	23.7604413139989	59.8234431955122	42.9986781858397	24.1857796560782	42.2339522598404	30.2517143562793	44.7534379010583	37.0402073031895	54.402019174574	22.7279637449159	22.4408565510266	23.4561716655878	26.3345832718607	TRUE	-0.23379248668858	0.439100706812409	1
NM_001033315	chr7	27523261	27531174	+	2408	1	Hipk4|Gm162|-|7|7 A3|protein-coding	8.88392514164283	0.401542006177341	4.02321318923285	7.04754643622346	2.58457522130159	2.7855862747642	4.30924187295007	2.17023725600793	0	0	1.36371291982893	1.68985813662037	2.42680690125368	8.38324578013374	8.49148067487616	0	3.22064758478055	0.723888913974801	2.15472223410036	2.27733005234147	0	2.33373904709807	13.5834312984929	0.637980174944566	1.23884462798303	0	0	TRUE	-0.952831520009035	0.331781495004951	0.985445108718698
NM_001033316	chr7	30854330	30856178	-	1621	1	Ffar3|Gm478|Gpr41|-|7|7 B1|protein-coding	0	0	0	0	0	0	0	0	0	0	0	0	0	0	0	0	0	0	0	0	0	0	0	0	0	0	0	FALSE	NA	NA	NA
NM_001033317	chr7	105404568	105408738	+	2472	1	Cnga4|-|-|7|7 E3|protein-coding	0	0	0	0	0	0	0	0	0	0	0	0	0	0	0	0	0	0.705147453418819	0	0	0	0	0	0	0	0	0	FALSE	NA	NA	NA
NM_001033318	chr7	121922839	121981693	-	2865	1	Cog7|5630400E24Rik|Gm167|-|7|7 F2|protein-coding	40.6942687570205	51.9736911814156	44.8044118728318	48.7445045686322	56.1696305686291	43.3131927986721	43.2037220099888	60.7069900499286	44.0253578098294	32.887728905862	42.9819464783778	39.4845233245708	51.6045028833987	38.4121897958339	63.8847926249722	47.7234568515821	55.040661132431	59.1181841959465	42.3499966833925	41.1069335241961	56.5169907134141	33.0649687259354	51.5920127966827	57.3213941812881	54.7949843290184	52.5590774422682	61.3255548123766	TRUE	0.0504313171087447	0.836397906188732	1
NM_001033322	chr9	3532349	3905787	+	13713	1	Gucy1a2|6330407I18Rik|A230060L24Rik|-|9|9 A1|protein-coding	5.03104979690585	7.29785685959063	4.01807892023179	7.01277038608726	5.99731521489219	2.44574190535703	5.24286380867053	2.6676525331634	4.88645594537971	1.7344514886644	5.56762426380388	2.78934419120757	5.83821110986644	2.86504753497367	0.436420177366361	1.57699264226902	1.85373102435216	0.169486327314842	0	0	0	0	0	0	0	0	0	TRUE	-0.590952692601636	0.0699789119605488	0.811407044051806
NM_001033325	chr9	36635754	36638602	-	613	1	Pate14|A630095E13Rik|Gm191|Sslp-1|Sslp1|-|9|9 A4|protein-coding	0	0	0	0	0	0	0	0	0	0	0	0	0	0	0	0	0	0	0	0	0	0	0	0	0.608307068552843	0	0	FALSE	NA	NA	NA
NM_001033330	chrX	167471306	168577231	-	8588	1	Frmpd4|Gm196|PKAP1|Pdzd10|Pdzk10|Preso1|preso|-|X|X F5|protein-coding	0	0	0	0	0	0	0	0	0	0	0	0	0	0	0	0	0	0.270629483752728	0	0.425695603635947	0	0	0	0	0	0	0	FALSE	NA	NA	NA
NM_001033333	chr10	116776545	116896879	-	3087	1	Myrfl|Gm239|-|10|10 D2|protein-coding	0	0	0	0	0	0	0	0	0	0	3.45721325253684	0	0	0	0	0	0	0.0941110303882583	0	0	0	0	0	0	0	0	0	FALSE	NA	NA	NA
NM_001033334	chr12	84677278	84698807	-	2493	1	Syndig1l|DSPC1|Gm261|SynDIG2|Tmem90a|-|12|12 D1|protein-coding	0	0	0	0	0	0	0	0.655075625810657	0	0	0	0	0	0	3.60086034429899	0	0	0	0	0	0	0	0	0	0	0	0	FALSE	NA	NA	NA
NM_001033336	chr14	118482692	118706219	-	5696	1	Abcc4|ABCC4-N1|D630049P08Rik|MOATB|MRP4|-|14|14 E4|protein-coding	59.9504300240387	58.7345418193052	44.3277431419364	63.1254029850602	51.5100033571202	55.5441469202338	70.5275218335494	67.4056603077277	48.9937655199999	39.6687264762152	45.1121788328101	50.4360945478439	55.6059173433045	54.4181733596612	51.8331708830341	55.7239463294159	49.6204891932294	141.435049507043	66.5668564002806	60.2863426075134	52.8844668008143	49.4002079330599	58.5146728911483	136.957677224568	131.291322564503	119.364369328517	126.572172674688	TRUE	0.176851777192451	0.231222911695597	0.963014865842831
NM_001033337	chr15	85832304	85858822	+	3735	1	Ttc38|9030019H09|-|15|15 E2|protein-coding	38.4463455989216	27.0528579026617	23.6685578064293	38.6209318491625	31.8978793577291	13.0202851900491	30.9573167161971	40.226378911226	40.3134808800298	13.2258757724124	13.1880349837272	43.7967794907284	35.0468601895857	26.6170919493355	27.6398569319625	19.7977441893519	23.6477833370678	14.7788333744646	32.9127774901	19.7161297382902	28.0006711494545	27.4050320229509	19.3993118437798	9.87152617681295	11.1817751267909	22.0925731486521	8.22331302754058	TRUE	0.0136157263654076	0.95467420076696	1
NM_001033338	chr16	17208135	17213982	+	5845	1	Rimbp3|Gm1759|Gm603|RIM-BP3|mKIAA1666|-|16|16 A3|protein-coding	0.73199287394614	0.330851377544923	0.828733734788084	3.3268357927482	0.988727150527008	3.34715157167275	0.126807459734373	1.45288937258495	0	0.156508082279759	1.68545117756103	2.50625187591697	2.39948715889226	2.78523908476532	0.341296258467346	2.14826789846205	0.0737127590927816	2.38579915120797	2.04852450077528	0	0.898086400389577	0	0	1.52442879646635	2.48807477979347	1.88664703030772	4.8592407398591	TRUE	0.109883364189667	0.936439492011183	1
NM_001033339	chr17	23629176	23645269	-	3643	1	Mmp25|F730048C11Rik|Leukolysin|MMP20|MT6-MMP|-|17|17 A3.3|protein-coding	0.440416382262063	0	0	0	1.58636019622025	0	0	0.268971210839303	0	0	0	0	0	0.774586483139875	0	0	0	0.159495333960227	0	0.860171878128429	0	0	1.36383225259905	0	0	0	0	FALSE	NA	NA	NA
NM_001033340	chr17	67630965	67632723	-	1756	1	Lrrc30|Gm326|-|17|17 E1.1|protein-coding	0	0	0	0	0	0	0	0	0	0	0	0	0	0	0	0	0	0.330889237822954	0	0	0	0	0	0	0	0	0	FALSE	NA	NA	NA
NM_001033341	chr18	84207702	84589504	-	7897	1	Zfp407|6430585N13Rik|Gm333|Gm334|Gm948|ZNF407|-|18|18 E4|protein-coding	64.8113669628013	63.9139755295389	49.914692139	77.542346855119	58.8826259611007	59.6701716362747	63.728978074977	66.5897604554896	47.2178861507545	68.4615343658082	56.4491150451058	57.2993082562469	53.9457324589281	80.4812415430791	53.3011230956674	76.9407590064496	70.1080959621428	64.4538882381393	70.8076890614629	73.773535574277	63.8645098707013	72.330838826331	56.0996977644847	73.262518423828	81.2647249629477	61.008683119964	69.4643497070647	TRUE	-0.0313322727633717	0.82473140028613	1
NM_001033342	chr19	6306457	6325652	+	5955	1	Cdc42bpg|BC046418|MRCKgamma|-|19|19 A|protein-coding	28.8735772239963	34.8283578274887	21.6574531655152	33.1287938520912	26.8743740895037	18.3039447408099	18.4208331012287	27.4240727984209	28.3295414848704	17.0514964303436	28.6748408008899	35.2593795260896	16.9768081637593	22.0161261910412	29.5630331927707	29.7544824152786	21.2712370458117	20.1974123987811	16.286543782864	16.5757504263121	20.2744324494329	16.3796737552496	16.2694538163321	16.8975289862228	20.0691789561439	21.9022901589912	27.0085752731143	TRUE	-0.271477276507442	0.180951999382844	0.928351837972729
NM_001033343	chr19	44516957	44545848	-	3895	1	Sec31b|Gm341|Sec31l2|-|19|19 C3|protein-coding	12.3576653189784	12.2881132139446	14.4572280880867	15.1587084599762	3.88051242469107	10.189262178517	9.13404387755476	11.4883278210525	11.3341277391031	6.34128960333251	15.1755514241502	7.31302920433195	13.8029549082448	8.35929265748563	5.63379793020745	10.3877378442108	8.95993253624698	6.63834321488094	2.15187111551273	7.24068173766285	6.01284231452692	8.6567039159109	8.39766433036477	4.456918036537	4.83467465151632	3.6121970697136	4.66347558541423	TRUE	-0.0861453080981592	0.839227128957182	1
NM_001033345	chr1	74362108	74369321	+	2089	1	Catip|Gm216|-|1|1 C3|protein-coding	0	0	2.89848532781017	0	0	0	0	0	0	0	0	0	0	0.831260760195475	0	0	0	1.39071685403807	0	0	0	0	0	0	0	0	0	FALSE	NA	NA	NA
NM_001033346	chr2	85188070	85198750	-	5907	1	Lrrc55|A330097E02Rik|Gm351|-|2|2 D|protein-coding	0	0	0	0	0	0	0	0	0	0	0	0	1.3850095523119	0	0	0	0	0.0491824531587191	0	0	0	0	0	0	0	0	0	FALSE	NA	NA	NA
NM_001033347	chr2	104143075	104410334	-	10099	1	D430041D05Rik|9630056G07Rik|G2|-|2 E2|2 54.59 cM|protein-coding	0.211827821973224	0	0	0	0	0	0	0	0	0	0	0	0	0.300909151805586	0	0	0	0.460276464297144	1.10658322539157	0	0.599752642334398	0	0	0	0	0	0	FALSE	NA	NA	NA
NM_001033348	chr2	146241299	146512004	-	9567	1	Ralgapa2|A230067G21Rik|AS250|BC053994|RGC2|pp250|-|2|2 G1|protein-coding	87.9334940647863	75.6490533531896	88.0994115492343	86.0320741291591	73.0456555489087	75.8386806297915	72.5927309723137	85.8800447927183	76.0559972206046	51.3475583648821	67.7908007120564	60.3124799963234	77.1470422913183	72.21818969345	59.1665353792139	66.3538409725834	52.1056439814138	26.9051306800855	51.2303138156674	54.6724253728076	60.1026330465668	56.7678913018162	42.6284300440322	28.6632949342608	28.5116199912455	24.2057583082598	23.5430692823598	TRUE	-0.0274853973529849	0.826500638732722	1
NM_001033349	chr3	57667422	57692537	-	1753	1	Ankub1|Gm410|-|3|3 D|protein-coding	0	0	0	0	0	0	0	0	0	0	0	0	0	0	0	0	0	0	0	0	0	0	0	0	0	0	0	FALSE	NA	NA	NA
NM_001033350	chr3	136053364	136326066	-	3248	1	Bank1|A530094C12Rik|AI451642|AVIEF|BANK|-|3 G3|3 63.04 cM|protein-coding	5.10442767836633	15.9266790553616	10.2531241298876	15.6747153495315	16.4241479580249	2.0651760312907	0.456397538268111	0.25140140627247	3.64068225037989	4.50635340357236	19.4622994722138	2.00452137585313	7.01681926448693	11.4947137170688	20.4216896466008	31.7867513041116	10.7447466837075	2.05725901126747	14.7458444667876	20.6623763615974	14.7941570249851	4.32546461315591	4.33412845010837	2.79061328247304	2.81276468875027	5.38541263630496	2.03361368172732	TRUE	-2.99491451788911	1.14216727302722e-05	0.00843572114507246
NM_001033352	chr4	152008891	152017677	+	3889	1	Klhl21|1810045K06Rik|D330008A20|mKIAA0469|-|4|4 E2|protein-coding	40.49941384512	43.0125932376913	47.0195584118854	45.0917327823098	43.8945806676594	45.4193578658561	43.0724736655478	49.7615759616346	50.8795564113774	47.0449853908557	49.3966345051329	71.3597239396663	61.758335522961	52.8006083419175	38.5997599545663	37.3100508590357	46.0874384132889	28.6113261917398	28.3253680906891	38.1393737539303	22.9463500063539	19.4044190863881	21.8250275076018	33.1426845770791	29.6760468296696	33.2443731065564	28.7033929869968	TRUE	0.165825789022462	0.332602053446619	0.985445108718698
NM_001033356	chr7	45684022	45694556	+	1960	1	Ntn5|Gm484|-|7|7 B3|protein-coding	0	0	0	0	0	0	0	0	0	0	0	0	0	0	0	0	0	0.296449745723014	0	0	0	0	0	0	0	0	0	FALSE	NA	NA	NA
NM_001033360	chrX	57496668	57503757	-	5406	1	Gpr101|GPCR6|Gm365|-|X|X A6|protein-coding	0	0	0	0	0	0	0	0	0	0	0	0	0	0	0	0	0	0.107480854905125	0	0	0	0	0	0	0	0	0	FALSE	NA	NA	NA
NM_001033361	chrX	97072596	97082104	+	5372	1	Pgr15l|-|-|X|X C3|protein-coding	0	0	0	0	0	0	0	0.0304002891873784	0	0	0	0	1.8492882969047	0	0	0	0	0.108161113480474	0	0	0	0	0	0	0	0	0	FALSE	NA	NA	NA
NM_001033364	chr13	54701463	54736662	+	4093	1	Cdhr2|Gm624|PC-LKC|Pcdh24|-|13|13 B1|protein-coding	0	0	0	0	0	0	0	0	0	0	0	0	0	1.06065461033982	0	0	0	0	0	0	0	0	1.31504462193254	0	0	0	0	FALSE	NA	NA	NA
NM_001033366	chr17	35635755	35643695	-	2603	1	Mucl3|Dpcr1|Gm630|-|17|17 B1|protein-coding	0	0	0	0	0	0	0	0	0	0	0	0	0.89800246150117	0	0	0	0	0.66965981746113	0	0	0	0	0	0	0	0	0	FALSE	NA	NA	NA
NM_001033367	chr17	74426295	74459108	-	3827	1	Nlrc4|9530011P19Rik|CLAN|CLAN1|CLANA|CLANB|CLANC|CLAND|Card12|IPAF|-|17|17 E2|protein-coding	0	0	0	1.20098637770849	0	0	0	0.554751658136859	1.85392254234134	0	0	1.27593782899875	0.610791849304297	0.73734480221546	0	0	1.12581938044763	37.8808086369136	3.02443293706048	3.0023227656337	11.0787336149845	10.0691662256816	15.1463662893165	30.3879276137641	31.5209400007593	23.6480681755888	31.3258340408266	TRUE	1.31587789639754	0.430097094560888	1
NM_001033372	chrX	56543874	56549606	-	1033	1	Gm648|-|-|X|X A6|protein-coding	0	0	0	0	0	0	0	0	0	0	0	0	0	0	0	0	0	0.562479672427016	0	0	1.95446980798164	0	0	0	0	0	1.91825089203785	FALSE	NA	NA	NA
NM_001033373	chr1	59256906	59352496	+	1589	1	Cdk15|Als2cr7|Pftk2|-|1|1 C1.3|protein-coding	0	0	0	0	0	0	0	0	0	0	0	0	0	0	0	0	0	0.914162211480659	0	0	0	0	0	0	0	0	0	FALSE	NA	NA	NA
NM_001033374	chr4	141432672	141436105	-	901	1	Srarp|Gm694|-|4|4 D3|protein-coding	0	0	0	0	0	0	0	0	0	0	0	0	0	0	0	0	0	0.644885129430751	0	0	0	0	0	0	0	0	0	FALSE	NA	NA	NA
NM_001033375	chr10	83543941	83596473	+	5823	1	Washc4|A230046K03Rik|AA589518|Kiaa1033|mKIAA1033|-|10|10 C1|protein-coding	106.999196626968	106.438490419182	93.7927552209425	114.936247825722	105.888133796083	111.929254394515	105.902412671586	92.1863527395637	101.536458434088	99.601012492971	78.1056445932178	106.918133973248	94.2346248687534	96.8079207827056	83.6765614045415	72.4784728112557	96.4106050484618	63.7618958497907	99.9344340308659	98.1662354281279	118.163156415701	102.711771078532	112.272714166935	78.5408705098818	65.9269369563915	65.2372840179341	63.5222265742776	TRUE	0.0147462920932661	0.885577559682547	1
NM_001033379	chr6	119175253	119221614	+	3300	1	Dcp1b|B930050E02Rik|-|6|6 F1|protein-coding	31.5215124518126	45.708621677729	24.9536750173388	47.8902136542706	51.4596758607272	25.2385371387676	59.5197710815346	39.2439728294167	30.8164997464883	16.6325407440944	37.8136930351596	23.6752197409853	43.3854242261704	17.6281439059454	16.7750989403274	35.5136893194241	23.1092850335829	13.6456716288866	30.8411571241721	25.875990194726	27.8984573972768	26.3952958163299	22.2074252179456	14.8039239722046	12.2037458080219	10.0249562655897	15.9124724376031	TRUE	-0.00535614062994082	1	1
NM_001033380	chr7	118485112	118491975	-	6861	1	Itpripl2|C130081G24|E030018N11Rik|-|7|7 F1|protein-coding	32.4660137376407	45.9428198783358	44.3905076876127	45.5531104779693	36.8026032386358	33.1588026781847	36.2978729516879	48.89075442632	31.7124065684161	35.0662734096086	41.6400527404871	28.7054706632155	38.4132299842109	41.3182092412029	24.1327445491264	14.4378117301051	24.867661631152	57.9686500301574	22.919926777294	16.9369715013571	18.5388340815678	20.0087255074329	24.7420294350863	58.463272091049	53.5071277380903	53.206046250736	60.7472210659665	TRUE	-0.060597209857751	0.67444457636829	1
NM_001033383	chr7	5020376	5033223	+	3953	1	Zfp865|6430526N21Rik|Znf865|-|7|7 A1|protein-coding	46.3377714477518	55.4024357888175	33.6980998470781	46.3293424927519	45.6579956625178	48.0777298860558	22.687564346025	49.2451154539335	29.1161252818643	28.0014061856686	45.274027003964	30.8816978976614	42.8709282894882	31.9581700519902	29.3957914851253	41.1177702855354	33.8969605148148	28.9565332199773	56.7432131490996	47.4968973628409	40.1444044258283	37.9774261122502	34.145200526334	36.4146753555964	37.2137581400281	44.4418710728008	26.5677505914951	TRUE	-0.215093507667744	0.294025630700122	0.979092786579146
NM_001033385	chr10	56014294	56228689	-	7204	1	Tbc1d32|Bromi|C6orf170|D630037F22Rik|b2b2284Clo|-|10|10 B3-B4|protein-coding	27.059839115846	32.6151992868731	23.4498487242216	32.8817020588836	14.6248784454661	19.2428691688504	25.4128028498627	33.4600335629573	16.4144030389143	30.6030438038549	16.0681121683675	19.3178652193197	40.3157170468459	28.594219147659	14.4686707324057	20.3350872352338	13.9948850630164	10.0415973002956	16.3437885599403	17.5442506197782	15.582257430242	17.9973912410578	14.2533470093253	10.7051727256495	14.3380272830846	19.1078595462186	11.0483600389945	TRUE	-0.0825212524502443	0.690508326282404	1
NM_001033389	chr2	31572651	31617526	+	3801	1	Fubp3|A330051M14Rik|AV006371|FBP3|Marta2|-|2|2 B|protein-coding	69.1555491366668	60.4161729368117	66.1088760238123	68.1803609954964	62.8049738858985	68.3828085499204	58.6945725457435	63.7602116852569	41.065286642959	77.2553293441162	63.9312635122749	45.8197409154494	67.1854563262732	63.5027672188162	48.0218920581057	58.361937290631	59.7365213167276	36.8405687686721	49.6669732476183	42.1826312668032	56.9411459637851	50.7958165862978	59.257034279198	38.1133821198191	45.8144364171773	40.2166005374606	33.8860710723182	TRUE	-0.114950409895425	0.470191680176304	1
NM_001033393	chr11	115187487	115247025	+	4554	1	Tmem104|C630005D06Rik|mFLJ00021|-|11|11 E2|protein-coding	26.0712185250267	28.8757550546783	20.6085871040468	23.9893590428454	21.7685479113403	18.9025129820553	13.8342371942315	27.2542531117904	13.5023423223575	21.8954944578054	18.7482078358915	34.133204789615	20.2747619867936	21.4012454406486	16.6458743891485	16.0840984236522	15.4213275217965	29.5369142785156	14.4609006123569	12.5578199987701	16.0488837684563	18.7744540468786	16.2741714321308	21.6573675830721	22.0672939832388	17.367906906902	31.9815893946903	TRUE	-0.322109703845893	0.169227862838584	0.925663621358756
NM_001033394	chr4	155781591	155785874	-	3467	1	Tmem88b|A230069A22Rik|-|4|4 E2|protein-coding	1.23406355587401	3.48613048339716	2.09573781936963	5.40474513494245	3.84667093796257	0.644908350123276	2.13784136760142	4.0038592583619	2.72856901049527	0	0	2.81685265161709	2.35974947375437	2.9425899631624	0	0	0	0	0.920959577504588	0	0	0	0	0	0.322664176252863	0	0	TRUE	-0.351288264733569	0.64939897643607	1
NM_001033397	chr11	99328484	99337965	-	2590	1	Krt26|4732407F15Rik|Krt25b|-|11|11 D|protein-coding	0	0	0	0	0	0	0	0	0	0	0	0	0	0	0	0	0	0.785191218401496	0	0	0	0	0	0	0	0	0	FALSE	NA	NA	NA
NM_001033399	chr13	43195519	43304172	-	6650	1	Gfod1|9630032O13|AI850995|-|13|13 A4|protein-coding	11.8623779391305	15.1943495137506	13.2935433694757	12.0154484679333	20.7900898853932	10.1708107983145	6.68742498178117	13.7278928743849	15.5294898180415	14.7191732750369	14.9376806776209	11.6262239799481	19.4205860906221	13.5460347206779	13.2741790842583	13.8469057174554	9.0057593516881	26.3871478929874	24.4273968058237	22.8148518085803	22.5881455618632	32.7158629964919	20.857489977859	26.4975328071082	31.4014512019278	20.7568837793619	33.4231900852818	TRUE	-0.274981801846962	0.314684856687374	0.982238242195479
NM_001033400	chr13	50467307	50475355	+	2539	1	Nutm2|Fam22|Gm806|-|13|13 A5|protein-coding	0	0	0	0	0	0	0	0	0	0	0	0	0	0	0	0	0	0.114423296891908	0	0	0	0	0	0	0	0	0	FALSE	NA	NA	NA
NM_001033404	chr16	58613686	58616978	-	696	1	Gm813|Gm1781|-|16|16 C1.2|protein-coding	0	0	0	0	0	0	0	0	0	0	0	0	0	0	0	0	0	1.25224461555411	0	0	0	0	0	0	0	0	0	FALSE	NA	NA	NA
NM_001033405	chr17	48300038	48312534	+	4502	1	Treml2|AW049306|Gm750|Tlt2|-|17|17 C|protein-coding	294.66945670668	258.373283096994	244.914219957296	259.077690049736	248.341970064559	262.849537871527	242.837552902584	285.811256184253	226.587696110005	178.812743672627	230.13003871704	267.361832217688	303.220843593053	311.081798460905	168.824521615407	169.361667309543	151.496502605162	110.477904350121	142.467173931583	140.253584991649	125.030672253806	118.673377949857	158.367674057604	93.7041246876467	100.511933534713	93.4171923031632	100.794241729853	TRUE	0.0160039046835259	0.897842219368821	1
NM_001033407	chr19	26885925	26888647	+	612	1	Gm815|-|-|19|19 C1|protein-coding	0	0	0	0	0	0	0	0	0	0	0	0	0	0	0	0	0	0	0	0	0	0	0	0	0	0	0	FALSE	NA	NA	NA
NM_001033408	chr1	91145103	91170795	+	3833	1	Rbm44|Gm817|-|1|1 D|protein-coding	3.48820958470453	3.40551201064779	0	0	0.811851960982811	2.47914513748472	2.51381811320542	1.32079858047287	2.46802733091236	0	0	0	0	1.47238119388394	1.56134356697754	0	5.84509679067572	6.59413131237781	5.83114218274428	7.22154648478819	10.1132722106926	9.73923553284132	9.18161310067309	4.44885063920123	5.64251226593472	2.57935846771561	7.32376813528931	TRUE	0.540671082229347	0.602463566632983	1
NM_001033409	chr1	134986353	135105276	-	3603	1	Lgr6|A530037C04Rik|D830026M09|-|1|1 E4|protein-coding	0.44530582308651	0	0	0.19625418422641	0	0	2.88000400501354	1.04250295055113	0	0	0	0	0	0.843430897608829	0	0	0	0.806330143792821	0	0.579814257012095	0	0	0	0.938041569466093	0	0	0	FALSE	NA	NA	NA
NM_001033410	chr2	25234476	25236787	-	2017	1	Rnf224|Gm757|-|2|2 A3|protein-coding	0	0	0	0	0	0	0	0	0	0	0	0	0	0	0	0	0	0.864216412915876	0.791513846110165	0	0	0	0	0.609323256823606	0	0	0	FALSE	NA	NA	NA
NM_001033411	chr2	160311401	160327494	-	1092	1	Gm826|-|-|2|2 H2|protein-coding	0	0	0	0	0	0	0	0	0	0	0	0	0	0	0	0	0	0	0	0	0	0	0	0	0.682952807734235	0	0	FALSE	NA	NA	NA
NM_001033412	chr4	45683589	45723706	+	1085	1	Gm829|-|-|4|4 B1|protein-coding	0	0	0	0	0	0	0	0	0	0	0	0	0	0	0	0	0	0	0	0	0	0	0	0	0	0	0	FALSE	NA	NA	NA
NM_001033415	chr5	67607883	67613987	+	3750	1	Shisa3|D830007B15Rik|-|5|5 C3.1|protein-coding	0	0	0	0	1.89673360240586	0.298119633316986	0	0	0	0	0	0	0	0	0	0	0	0	0	0	0	0	0	0	0	0	0	FALSE	NA	NA	NA
NM_001033418	chr7	13450841	13473450	+	816	1	Bsph1|Gm767|-|7|7 A1|protein-coding	0	0	0	0	0	0	0	0	0	0	0	0	0	0	0	0	0	0	0	0	0	0	0	0	0	0	0	FALSE	NA	NA	NA
NM_001033419	chr7	19852097	19861299	-	1627	1	Ceacam16|Gm769|-|7|7 A3|protein-coding	1.47919810748067	0	0.744306803908474	6.30178578588349	6.83077655291754	2.74849078042704	0	1.60600224722406	0	0	0	6.50268212769073	0	4.66945532280979	12.8741269961814	0	1.58887920183396	0.714248926388577	6.13277284728105	3.2100042532492	4.96365657441925	2.46713654640976	1.52687181813717	1.32191688123732	0.22919006332077	3.97318276003066	0	TRUE	-1.36792150848576	0.305723269104681	0.979227131342645
NM_001033420	chr7	134670687	135173647	+	6761	1	Dock1|9130006G06Rik|AI854900|D630004B07Rik|b2b3190Clo|-|7|7 F3|protein-coding	101.093050011444	108.690133806394	108.542852387991	135.752220950532	105.728660909142	84.4951556491163	106.557653200308	114.107101020996	91.6471888389077	79.4233956401548	72.855066801096	85.7049257743848	111.585306382496	103.282289844911	41.2341383147676	44.5731431439515	55.5690192359789	57.880705715001	37.9580995396207	30.4739838034962	33.6842941508001	35.5034851986865	34.5387845174179	63.0090018117445	57.3319740019667	43.8130710310339	59.2033339207174	TRUE	-0.118190975308892	0.35740436226516	0.987560938854458
NM_001033421	chr9	35669639	35672889	+	2209	1	Pate2|Gm846|Pate-M|mANLP1|-|9|9 A4|protein-coding	0.726318189488771	0	0	0	0	0	0	0	0	0	0	0	0	1.17915599460051	0	0	0	0	0	0.709281609783129	2.1935362371879	0	0	0	0	0	0	FALSE	NA	NA	NA
NM_001033422	chrX	41794994	41911901	-	7578	1	Thoc2|6330441O12Rik|D130005M13Rik|Gm1139|Gm1793|Tho2|-|X|X A4|protein-coding	131.197684569346	163.129910714401	129.20072933649	152.795264541396	123.309272078419	123.110072250111	137.029114886319	142.341631692255	108.189789629658	128.321654078052	155.892649876427	148.741411303243	124.231761551209	126.777604584686	91.6095364869477	99.1428847998005	114.848136095614	102.207485042967	131.302229645595	126.259489542185	121.596289394932	139.627687258101	128.942558668462	117.216068918488	110.568599578047	93.834853333688	112.526838408303	TRUE	-0.0757403931521429	0.540976905510542	1
NM_001033423	chrX	56189827	56212881	-	941	1	Gm773|-|-|X|X A6|protein-coding	0	0	0	0	0	0	0	0.173549791195108	0	0	0	0	0	0	0	0	0	0	0	0	0	0	0	0	0	0	0	FALSE	NA	NA	NA
NM_001033424	chrX	106235246	106255372	-	3636	1	Fnd3c2|5031408O05Rik|Gm775|-|X|X D|protein-coding	0	0	0	0	0	0	0	0	0	0	0	0	0	0	0	0	0	0.0799011965920114	0	0	0	0	0	0	0	0.209162245213547	0	FALSE	NA	NA	NA
NM_001033426	chr18	41985323	41999049	-	1993	1	Grxcr2|Gm851|-|18|18 B3|protein-coding	0	0	0	0	0	0	0	0	0	0	0	0	0	0	0	0	0	0	0	0	0	0	0	0	0	0	0	FALSE	NA	NA	NA
NM_001033427	chr1	37905923	37916493	-	2556	1	Lyg2|Gm776|-|1|1 B|protein-coding	0	0	0	0	0	0	0	0	0	0	0	0	0	1.01907495777485	0	0	0	0	0	0	0	0	0	0	0	0	0	FALSE	NA	NA	NA
NM_001033428	chr5	113226909	113239263	+	1820	1	Tmem211|Gm854|-|5|5 F|protein-coding	0	0	0	0	0	0	0	0	0	0	0	0	0	0	0	0	0	0.957760716951275	0	0	0	0	0	0	0	0	0	FALSE	NA	NA	NA
NM_001033429	chr8	64981651	64987644	-	2500	1	Trim75|Gm794|-|8|8 B3.1|protein-coding	0	0	0	0	0	0	0	0	0	0	0	0	0	0	0	0	0	0	0	0	0	0	0	0	0	0	0	FALSE	NA	NA	NA
NM_001033430	chr6	39136620	39206773	-	9531	1	Kdm7a|A630082K20Rik|BB041802|Jhdm1d|mKIAA1718|-|6|6 B1|protein-coding	63.1831541822776	85.3188500562276	57.3030336430121	93.3679744757862	78.5454877452065	52.6659251492473	81.8100368753623	65.985538913515	54.5899886440342	81.5833889189394	71.9229433858367	65.3220327485283	76.7026809756772	46.7558775795202	49.291097108347	62.3593492478758	60.9818594832094	29.1404719098706	45.3517876428326	44.5497464693068	35.7995462876938	29.1439467361034	40.1395392937586	33.6877094328719	32.8838444922612	33.5532583015749	35.3093883421314	TRUE	-0.189062672138259	0.212479442210788	0.953214887101436
NM_001033431	chr7	3221510	3249740	-	4317	1	Nlrp12|Nalp12|PYPAF7|monarch-1|-|7|7 A1|protein-coding	0	0	0	0	0	0	0	0.605273489977658	0	0	0	0	0.541464073960515	0	0	0	0	3.162954664814	0	0	0	0	0	5.69379202693172	4.49163681195052	2.73059203515059	6.1201549578414	TRUE	3.27514516431028	0.305507897175945	0.979092786579146
NM_001033432	chr10	17900466	17948067	-	3661	1	Heca|Gm869|HDC|HDCL|-|10|10 A3|protein-coding	66.3219834092357	83.7234277048311	88.9799368257292	115.017844371674	94.8350610838256	76.1890690855518	66.4054054914917	89.840768090248	63.738159719079	70.9642956631396	70.860922197459	122.708903191805	83.6417791190026	66.7612400226181	112.930396536794	82.1254931631627	65.1984421199423	64.436724844727	86.1255058595548	73.3970848226919	91.2147482507752	67.6497466905862	70.1182135039464	53.376617435974	56.5296884260326	48.0904051659601	40.5042963667632	TRUE	-0.211097746948164	0.179958940786198	0.928351837972729
NM_001033433	chr11	69803595	69805624	-	1937	1	Tmem102|4632403M07Rik|Cbap|Tmem102-ps|-|11|11 B3|protein-coding	5.24596467579301	2.9950846180951	2.81334138606912	0	4.8195589568102	1.15430937009675	0	3.70968278505021	0	0	8.4765635285185	0	1.81014486883393	1.45679842957076	0	0	0	0	0	0	0	0	0	0	0	0	0	TRUE	-1.2176519790367	0.31764742577654	0.982238242195479
NM_001033434	chr11	103534577	103614739	-	4560	1	Gm884|LRRC37|-|11|11 E1|protein-coding	0	0	0	0	0	0	0	0	0	0	0	0	0	0.285609165797426	0	0	0	0.509685527734304	0	0	0.354204791516672	0	0	0	0	0	0	FALSE	NA	NA	NA
NM_001033435	chr11	106751226	106767765	+	1550	1	Milr1|Allergin-1|Gm885|Mca32|-|11|11 E1|protein-coding	3.45040189372192	3.74288961629046	7.4221794287815	3.64956813299486	11.1853745706394	6.13068600772835	1.91274736038042	9.90398272927232	3.56019576966181	9.44299087406647	7.41507902472144	7.87582914770681	20.7358907098089	7.98231552409321	9.65262885842728	5.85075757220927	13.6204533986891	77.2222898923381	45.0620322307638	70.7588485940421	57.0521085484208	58.786133777353	58.4993847457967	69.8748815608318	75.7813247756201	54.9532641566472	42.1879062314053	TRUE	0.00213549416468807	0.988738016514793	1
NM_001033436	chr12	33302515	33368277	+	2557	1	Atxn7l1|2810423G08Rik|Atxn7l4|-|12|12 A3|protein-coding	110.434450912085	100.018978649373	131.186330105071	154.307365967308	108.485447536902	126.135384550182	97.3952703643061	131.695717226085	137.811142466629	93.0173377553967	102.739795414879	119.035801249528	109.698884972431	81.4092234649182	80.5518232788714	97.9409178741869	107.839143220288	64.8757718856801	89.9075532166622	56.5772978822876	85.2751152356915	64.5196248406168	99.74447894898	73.9589932584701	80.2075589216233	50.5621302351966	65.4834739889112	TRUE	0.0886131204464332	0.578496332201828	1
NM_001033437	chr12	40176386	40199315	-	1207	1	Lsmem1|Gm889|-|12|12 B1|protein-coding	1.10773051683285	0	0	0	0	0	0	1.62363234645829	0	0	0	0	0	0.719347029017543	0	0	0	0.722089687179503	0	0	0	0	0	0	0	0	0	FALSE	NA	NA	NA
NM_001033438	chr13	50245181	50250308	-	3146	1	Gm906|-|-|13|13 A5|protein-coding	0	0	0	0	0	0	0	0	0	0	0	0	0	0	0	0	0	0.277038223911526	0	0	0	0	0	0	0	0	0	FALSE	NA	NA	NA
NM_001033439	chr14	74754673	74947877	-	4685	1	Lrch1|4832412D13Rik|AI552548|AW215503|Chdc1|mKIAA1016|-|14|14 D3|protein-coding	55.7643127829007	60.8835388491218	49.8869848030104	59.5416135038162	60.6329761841655	53.5708572676068	45.2465797682305	61.0365910360851	55.8645141963094	41.1997087161612	46.2608680731211	56.6297612000889	44.2802905329284	48.2310667262095	61.3153115959009	37.9691639506726	50.6721330566525	30.6333513125775	59.2930878128349	54.6792535598266	60.3320007748782	59.7178168457429	55.7646069995336	31.3809443336618	30.3646503518108	24.7552557840896	21.288831653699	TRUE	-0.0289873181359006	0.847127999812368	1
NM_001033441	chr15	90224311	90230554	+	3722	1	Alg10b|AA469671|AU045404|AW123895|C85569|Deaf1|Gm917|nse5|-|15|15 E3|protein-coding	103.600124565528	108.069820194523	106.06711913129	106.768498141182	76.7984097729906	98.6690282891893	112.313523807399	97.9335596573294	107.172086518222	67.5892473816301	71.6846944558115	68.2205082541826	96.2444753940936	96.6927452009726	95.2684903584971	81.9040764174751	92.1433254191987	104.749824713885	111.951148469827	87.6292782526265	79.6304141186164	94.9045518991844	82.6516117206303	103.682851378331	104.994911393872	95.3196521648972	87.844243227671	TRUE	0.104827981831594	0.447444101660933	1
NM_001033442	chr17	7025543	7087597	+	775	2	Gm1604b|Gm1604|-|17|17 A1|protein-coding	0	0	0	0	0	0	0	0	0	0	0	0	0	0	0	0	0	5.9978477586282	0	0	0	0	0	5.94679843070909	9.86360100254103	7.85046630809246	5.5398260707906	TRUE	0	1	1
NM_001033443	chr17	80523550	80563834	-	2919	1	Cdkl4|AU067824|Gm942|-|17|17 E3|protein-coding	1.09930584486516	3.80935294109727	0	2.18017623566625	0	0.765980558368413	0	0.335684179886119	0	0	0	0	2.60256126196798	0.594896789327971	0	3.10677431891893	2.21403431088031	0.79621994055102	0.82039230606588	0.357840145257721	0	1.78768088705423	1.8439457477115	0	0.383239705059499	0	1.1314109692104	TRUE	-2.0998911464023	0.203094783111632	0.944579763034891
NM_001033444	chr17	73306464	73399296	-	2589	1	Capn13|CANP 13|Gm943|-|17|17 E2|protein-coding	0.61971297048308	0	0	0	0	0	0	0	0	0	0	0	0	0	0	0	0	0	1.07912166794413	0	0	0	0	0	0.72014722484143	0	0	FALSE	NA	NA	NA
NM_001033445	chr18	21127342	21300139	-	4775	1	Garem1|C86169|Fam59a|Garem|Gm944|mKIAA4238|-|18|18 A2|protein-coding	4.53610426970458	3.34116586166243	1.77526914967824	1.99914170635909	1.30338369275272	0	0	1.23124036157602	1.32076073429488	0	2.75084457461618	0	1.71335108387569	2.90932561767262	16.1887894117777	15.1935903445853	25.8059493178283	3.3463123129781	2.25680903378605	0.109375432880344	0.16912815176084	0.588444358681902	1.0405111824541	2.1877576076675	2.38182473449177	0.477809794929711	3.3890438185787	TRUE	-1.90244653425866	0.035990537963858	0.705705744398783
NM_001033446	chr18	46921815	46934222	+	2240	1	Arl14epl|Gm949|-|18|18 C|protein-coding	0	0	0	0	0	0	0	0	0	0	0	0	0	0	0	0	0	0	0	0	0	0	0	0	0	0	0	FALSE	NA	NA	NA
NM_001033447	chr19	4625841	4698668	-	2246	1	Gm960|TOPOVIBL|Top6bl|-|19|19 A|protein-coding	0	0	0	1.88896836803496	0	0	0	0	0	0	0	0	0	0.579865447923536	0.888190841826197	0	0	0	0	1.16266182547561	0	0	0	0	0	0	0	FALSE	NA	NA	NA
NM_001033448	chr19	5568024	5571261	+	3138	1	Ap5b1|Gm962|beta-5|-|19|19 A|protein-coding	29.9958456535163	42.3679280577812	28.171466987576	30.6456724998134	30.1747921630354	30.4603592837026	18.8958470910749	39.1882397057015	40.4464560829967	27.6943994225281	19.3596823303184	24.897458618627	36.1277150265921	30.5741972513293	43.5465421305934	21.785803677467	26.9110296596152	74.1577824721642	43.7532105716894	36.6153257618871	39.2469745093521	30.7000471205253	32.8537758433814	55.6146307456584	63.039939330352	59.4984602431263	43.5714368488789	TRUE	0.0693149847027944	0.797353666075511	1
NM_001033449	chr1	59100584	59120096	-	1862	1	Tmem237|AI853305|Als2cr4|Gm972|-|1|1 C1.3|protein-coding	35.3286316346984	49.3323036160733	45.2006489324149	39.874275889159	26.02342440868	33.3223140086454	29.4565148007028	43.7657714306035	49.1117998607636	33.4080034279876	26.8948796143706	9.17859787890643	34.2088539734617	37.0709039688087	27.05189845662	40.4617374860709	9.25566223195077	15.2905658320291	22.9355164814245	31.2743542741173	41.203414523368	33.6299066121029	29.7964142540843	17.9862440900161	21.6285505727564	22.4641599343744	17.5594131736515	TRUE	0.0557916147909316	0.856360650134578	1
NM_001033451	chr2	91643686	91649791	-	3736	1	Zfp408|Gm1011|-|2|2 E1|protein-coding	43.37476577587	36.7509816446079	46.3520249743441	45.1403272070689	41.1705676044166	33.065664629477	46.026763302516	42.2701048845329	35.8715044855417	8.81489043718063	51.4195694835284	47.7061064273568	25.8088575483435	38.0557394898176	39.6465711543272	30.9957157661309	38.5182707932819	23.873091675114	25.3189622819992	30.1254517202316	32.6406920833404	17.9428052432669	37.0150619944889	25.0422929098316	27.2981867590367	21.0688412987777	16.2654257472974	TRUE	-0.0626448169615236	0.749694317248848	1
NM_001033452	chr2	93855360	93869157	-	2208	1	Accsl|Gm1967|-|2|2 E1|protein-coding	0	0	0	0	0	0	0	0	0	0	0	0	0	0	0	0	0.19513182830494	0	0	0	0	0	0	0.208730470280777	0	0	0	FALSE	NA	NA	NA
NM_001033455	chr4	154026644	154042677	-	2070	1	Ccdc27|Gm1035|-|4|4 E2|protein-coding	0	0	0	0	0	0	0	0	0	0	0	0	1.69384087484605	0	0	0	0	0	0	0	0	0	0	0	0	0.367398030722926	0	FALSE	NA	NA	NA
NM_001033457	chr5	29434667	29452169	+	3529	1	Nom1|D5Kng1|Gm1040|-|5 B1|5 15.0 cM|protein-coding	64.7866975014874	69.3196449904744	56.9634089581208	67.4243234261403	62.732891798189	48.7855166451005	75.1901041566375	59.0027488611819	44.00703470292	32.4025836258568	104.916629401925	59.9595569382421	58.45406940865	69.3814184343488	77.0195355450689	56.3369914668231	81.1889957882432	60.5903294403784	56.6618161823254	61.3431448952991	54.2357894995605	44.3602196881096	37.8956836091085	70.087066609212	59.2253036580706	71.5473569379495	65.6961521854879	TRUE	-0.129402567042189	0.456496953746217	1
NM_001033460	chr5	30281393	30366695	+	2447	1	Drc1|Ccdc164|Gm1060|b2b1654Clo|-|5|5 B1|protein-coding	0	0	0	0	0	0	0	0	0	0	0	0	0	0	0	0	0	0.712351657070421	0	0	0	0	0	0	0	0.310794410950739	0	FALSE	NA	NA	NA
NM_001033461	chr5	123489325	123508205	+	2032	1	Lrrc43|Gm1061|-|5|5 F|protein-coding	0	0	0	0	0	0	0	0	0	0	0	0	0	0	0	0	0	0.571891241749121	0	0	0	0	0	0	0	0	0	FALSE	NA	NA	NA
NM_001033466	chr10	4367074	4388108	-	3222	1	Zbtb2|Gm1103|-|10|10 A1|protein-coding	25.8110836882162	29.4095247628037	22.926821032745	9.98548233160546	26.0767756964842	21.512357152762	24.154223533668	25.4443815842109	30.3391694124767	9.65327473353707	37.4551244963816	24.500949976365	21.7644358220442	24.1854763489043	27.397048699664	22.3003735473239	24.3373358148076	22.4517898669553	24.7747273060863	23.1794785712356	37.3465089304916	16.4448203989183	23.6445563031289	22.0282555153672	21.3527675334338	23.3677462557571	25.7278008504164	TRUE	0.199364757115919	0.502146538114332	1
NM_001033469	chr9	44434234	44440868	-	1659	1	Foxr1|Foxn5|Gm1115|-|9 A5.2|9 24.84 cM|protein-coding	0	0	0	0	0	0	0	0	0	0	0	0	0	0	0	0	0	0.350235986508202	1.44347507016655	0	0	0	0	0	0.337153917742217	0	0	FALSE	NA	NA	NA
NM_001033471	chrX	116448944	116478783	+	1591	1	Cpxcr1|Gm1143|-|X|X E1|protein-coding	0	0	0	0	0	0	0	0	0	0	0	0	0	0	0	0	0	0	0	0	0	0	0	0	0	0	0	FALSE	NA	NA	NA
NM_001033473	chr10	79639526	79645738	-	1242	1	Odf3l2|Gm1157|-|10|10 C1|protein-coding	0	0	0	0	0	0	0	0	0	0	0	0	0	0	0	0	0	0	0	0	0	0	0	0	0	0	0	FALSE	NA	NA	NA
NM_001033474	chr10	112925428	112929026	-	3596	1	Atxn7l3b|4921506J03Rik|6230409E21Rik|AI315132|-|10|10 D2|protein-coding	221.747811359456	219.276327735982	215.694461167629	208.041114477832	234.635730935827	183.112274774442	223.016448699527	211.449667954383	188.970982355202	166.880442171002	189.258020674079	208.21157516926	273.336741174753	226.600215346687	172.942933713489	117.364334588415	176.366180531935	180.565594565383	173.810695747232	180.52801478324	160.124993682192	159.735222230351	158.084662368089	178.403952921273	174.41733480103	176.804683016306	171.55827420817	TRUE	-0.0733540385568332	0.554370182508021	1
NM_001033475	chr12	87166242	87200229	-	7171	1	Tmed8|6430595O10Rik|AI447224|Gm1184|Mem1|-|12|12 D2|protein-coding	52.0194637756256	53.7323791136107	50.7462898581377	47.1829843299219	41.5968477814613	40.9233738734358	36.2791173272545	43.8849604270852	41.554648712968	36.7395684543933	39.4965188006235	39.9484254449759	45.1462566461198	48.5523633347781	23.5763205208972	21.6932983795215	25.7152783310623	28.8454573386822	52.4294864315702	55.2055376570579	35.30588493659	40.4145934771757	41.1669497397351	29.04983252374	25.7920161176063	30.6496337915739	25.7446247119086	TRUE	-0.213943520574446	0.136086790176767	0.892409505738026
NM_001033477	chr2	67173834	67186212	+	1962	1	Gm1322|-|-|2|2 C1.3|protein-coding	0	0	0	0	0	0	0	0	0	0	0	7.88118139313508	0	0	0	0	0	0	0	0	0	0	0	0	0	0	0	FALSE	NA	NA	NA
NM_001033479	chr3	28892619	28926725	+	2102	1	Gm1527|Gm1136|-|3|3 A3|protein-coding	0	0	0	0	0	0	0	0	0	0	0	0	0	0	0	0	0	0	0	0	0	0	0	0	0	0	0	FALSE	NA	NA	NA
NM_001033481	chr19	10208271	10240748	-	5569	1	Myrf|6030439E18|Gm1804|Gm98|Mrf|-|19|19 A|protein-coding	0	2.77798714562769	0	1.71411414039588	0	0	2.12947273017752	0.64514774238124	0	0	0.294830374479087	0	0	0.506701123734704	1.79105461549797	0	0.15473193639695	0.208669959280699	0	0.234453084936095	0	0	0	0	0	0	0	TRUE	-0.324320378653752	0.89310405292949	1
NM_001033484	chr3	88082051	88121048	+	5636	1	Iqgap3|AI593484|D030034H08|-|3 F1|3 38.78 cM|protein-coding	6.64245219071733	4.11744421948206	9.45412268953155	1.50554398673049	3.54943438837373	21.422720279166	2.49868744513854	7.99745521114775	3.49684644820022	10.5502720298327	0.145662735581444	4.47638503131431	7.0506577224784	5.23785723506422	13.1847328770628	11.6347570326867	7.03305519420731	32.2686284609926	35.9746975347292	43.5995296465072	47.2859625864343	58.8287746450173	45.6939058056513	39.6330128438877	42.1124745065776	37.17558302889	48.6950167227291	TRUE	0.873544851350095	0.104005809392119	0.8587890360569
NM_001033485	chr8	121907833	121918428	+	2256	1	BC048644|-|-|8|8 E1|protein-coding	0	0	0	0	0	0	0	0.144778682193791	0	0	0	0	0	3.27133902668683	0	0	0	1.03021542839913	2.29989855483762	0	1.07391878278991	0	0	0	0.495867331147464	0	0	TRUE	1.30017440162202	1	1
NM_001033488	chr12	4862438	4874359	-	3109	1	Mfsd2b|Gm1964|-|12|12 A1.1|protein-coding	26.5771950305261	15.7057298549982	6.62167317121405	1.0234696738356	2.57376805569306	4.67460023293763	19.5489055567989	15.075609989929	28.652680653231	24.1276161968046	7.12955606268879	3.14121201130796	11.2777440042821	17.7336742893326	81.007775693513	76.0640464734483	91.3254614587733	6.63460061351151	0	0	1.68842554206403	0	0.799041636574195	4.94131959236576	2.09894309356726	7.09388992740343	2.54944119842406	TRUE	0.717751700768148	0.217085163852065	0.958063643720188
NM_001033489	chr4	152307023	152318625	-	2460	1	Rnf207|D330010C22Rik|Gm143|-|4|4 E2|protein-coding	1.30442022811439	0	0	0	2.71065206136508	0	0	0.265545290267637	0	0	0	3.63910262786995	0	0	0	0	0	0.236195732364678	2.1091752600462	0.849215759355519	0	0	0	0	0	0	0	TRUE	-2.63731848065321	0.21128399615108	0.952626848325949
NM_001033490	chr4	155888860	155891762	-	1216	1	Pusl1|2810021I11Rik|AI853843|D18346|-|4 E2|4 87.66 cM|protein-coding	41.5623040610953	49.697427573758	40.8309818818442	34.3084915462973	49.7190654413543	14.2501675053864	27.4288915268368	47.0054471464711	45.3807848928931	52.6605936387856	43.2081672493167	37.4792746722013	46.1348764596226	49.2675811000559	38.9624341941726	39.5836615857655	39.3293334996721	38.7042447623237	29.868419389799	35.6482059509067	54.4589866956883	28.0586059774456	29.6226944881439	50.5347454363985	55.0445360424418	69.1092011162899	38.8380076097779	TRUE	-0.294823603056449	0.403534113975531	0.993835247796875
NM_001033492	chrX	86250256	86256219	-	2396	1	Mageb4|CN716893|Mage-b4|mMage-b4|-|X|X C1|protein-coding	0	0	0	0	0	0	0	0	0	0	0	0	0	0	0	0	0	0	0	0	0	0	0	0	0	0	0	FALSE	NA	NA	NA
NM_001033493	chr17	42708937	42742179	-	3275	1	Adgrf2|Gpr111|PGR20|-|17|17 B3|protein-coding	0	1.77144394053442	0	0	0	0	0	0	0	0	0	0	0	0.662787682461202	0	0	0	1.41933801921736	0.731213783635513	2.39206576490219	0	0	0	0	0.227720447647568	0	0	TRUE	-3.61708010307431	0.272601845132248	0.975619128057174
NM_001033496	chr17	23556767	23564226	-	2666	1	Zfp213|BC038178|D17Ertd197e|-|17 A3.3|17 11.67 cM|protein-coding	18.3553356555556	18.3154966688632	22.2574536114011	31.4297837034804	17.8419063664045	16.3540871615188	20.5731547482778	32.8948461505395	28.978337660038	15.7840690482216	7.08250903524058	33.5791165212306	17.3164415018488	36.3942782463246	15.3394489610666	36.1093266978926	23.4333856527043	27.0251861217259	26.4982714446684	25.0751179956738	36.0475784074657	20.0249866621964	23.1400879450029	20.9175177359244	27.8340413996833	21.6800668392088	27.5009254855884	TRUE	0.249498824368084	0.422846351970133	0.999745571996204
NM_001033498	chr9	59707764	59718873	+	3804	1	Gramd2|BC064463|Gramd2a|-|9|9 B|protein-coding	0	0	0	0.185884286479431	0.46745209049829	0.881662953421687	0	0	0	0	0.215813663968722	0	0	0.34237060884234	0	0	0	0.840096808331779	1.67874177455752	1.85347367035994	1.37994611206022	0	0.435369864722954	0	0.196052698750206	0	0	TRUE	0.690060738635292	0.837994563318918	1
NM_001033499	chr1	170232871	170251587	+	394	1	Sh2d1b2|EAT-2B|Eat2b|Ert|Sh2d1c|-|1|1 H3|protein-coding	0	0	0	0	0	0	0	0	0	0	0	0	0	0	0	0	0	0	0	0	0	0	0	0	0	0	0	FALSE	NA	NA	NA
NM_001033500	chr9	74110334	74283203	+	5196	1	Wdr72|AW558070|D230040E23|-|9|9 D|protein-coding	0.308783079403521	0	0	0	0	0	0	0	0	0	0	0	0	0.167100050812967	0	0	0	0.335474308093018	0.768130979409259	0.552823769441887	0	0	0	0	0.0358826244248357	0	0	FALSE	NA	NA	NA
NM_001033525	chr7	29221928	29232522	-	4084	1	Kcnk6|D7Ertd764e|Toss|Twik2|-|7 B1|7 16.94 cM|protein-coding	10.8036273790326	14.4421405982804	19.2737918823067	8.1375807568767	16.5453316811236	8.48589798557778	21.0523981021302	13.3559397830253	6.56297457188951	7.61578138870138	8.04069713748303	1.19564497345206	11.1609348536012	9.93897518196135	6.59422980289229	3.75783231395193	6.43533684885794	31.4422555968121	2.54092612130933	3.069153919708	8.60186856577461	3.14517622801856	1.82484362006061	27.5352493449336	19.8133238408344	28.2120125917883	27.8989489127861	TRUE	-0.11296816743323	0.751306916083142	1
NM_001033528	chr11	118259653	118290244	-	5586	1	Usp36|2700002L06Rik|mKIAA1453|-|11|11 E2|protein-coding	72.4284819285891	58.4198332295605	75.1176252042291	73.292716634359	65.4166815410856	59.9401384119478	69.527989889947	63.0905375733082	66.046903261027	54.2061232091367	51.879194010234	44.436069096293	54.8178577434064	71.8880213231616	75.7988837942915	52.0757547274431	77.3619101553886	44.2594269491728	56.9458150644714	52.7316466684668	55.7330396447661	36.4323988297781	44.6946213811264	47.8258080619848	44.3919325027253	44.2475877495253	41.8588031210279	TRUE	-0.0440649828653344	0.776093094096276	1
NM_001033530	chr7	41478874	41499890	-	3405	1	AW146154|AI451288|-|7|7 B3|protein-coding	34.9473525138722	41.459418510354	25.2511274793231	34.9917752252178	27.4169917748645	21.1770003843013	38.3111218731115	34.2448142171577	33.8020684990337	31.1646431563354	32.5488836988245	32.9836486479586	23.5123021878409	28.1767491849255	34.2732108365303	26.4285321713147	16.1964575162571	12.6276273479195	20.8644677029037	19.7096617980817	20.5157911844106	13.3211606811742	25.7784990210056	18.1824162493511	12.7582805131181	16.1930277417748	10.1841939796811	TRUE	0.00619437069480007	0.964451904561759	1
NM_001033532	chr18	25169020	25467321	+	5338	1	AW554918|4921538P22|AI461742|Kiaa1328|mKIAA1328|-|18|18 A2|protein-coding	52.3490864308363	50.8091305396118	64.542122490326	49.9397044425709	53.3822756273779	39.2685213892855	62.0666452154165	57.2718212400384	50.9504546332669	44.8997587340576	32.2968503793131	54.4285007978464	58.1309814663585	36.3127067522287	41.575501155865	36.1994230571526	40.7605458660811	16.3819306844089	49.0489475697058	25.6828904366723	35.780125080858	42.4864669533516	33.9730409726433	23.0524778058164	24.5195155097481	19.3049150706856	13.735006995987	TRUE	0.00380022650657097	0.988015770665916	1
NM_001033533	chr8	94902869	94918098	-	2293	1	Ccdc102a|BC027663|Gm586|-|8|8 C5|protein-coding	9.56271436310634	2.53008238344972	3.96092619916841	8.78868688808591	10.6629226312748	1.95019385074348	8.08100307618199	6.05380726068065	6.18836595686029	9.57477269175951	0	4.9689051462491	13.7619954201404	4.73316541661674	6.08989813135258	5.17184280008435	2.63057787900668	3.04077541186449	9.05114895719784	5.80803582472435	5.98734309602538	14.1795256886918	9.93110369574099	0.870969533208229	1.7888419377461	0	1.44029159141961	TRUE	-0.326149577720206	0.655373248455202	1
NM_001033534	chr9	51056780	51077094	-	1776	1	Layn|E030012M19Rik|Gm511|-|9|9 A5.3|protein-coding	33.1246352972741	38.6547487117836	36.479624770727	27.8700832228281	31.7891109989369	32.7327300094664	31.7175730648668	24.1839093323981	40.3929869136742	51.5084313584003	18.0277319435494	28.8691710312902	43.7623246296796	36.6660415550749	13.7597064901943	45.1705447525252	36.3894490622727	21.5927585060411	28.5407369518206	33.9650441590208	27.2833420492572	36.8404886961946	51.7545926689411	20.3277151687855	21.4161079776661	13.9170622279757	12.6450465146684	TRUE	-0.0166732376680238	1	1
NM_001033535	chr9	54025606	54068411	-	2221	1	Tnfaip8l3|9930029P06Rik|Gm517|-|9|9 A5.3|protein-coding	0	0	0	0	0	0	0	0	0	0	4.43559753842603	0	0	0	0	0	0	0.523225125274297	0	0	0	0	0	0	0	0	0	FALSE	NA	NA	NA
NM_001033536	chr9	72532240	72622949	+	7989	1	Rfx7|2510005N23Rik|9930116O05Rik|D130086K05Rik|Rfxdc2|-|9|9 D|protein-coding	126.858091905554	125.750752754933	127.556102581121	132.941537902512	112.013141359692	130.210438791521	114.671466798623	129.37679651945	111.110092033524	124.468199822967	91.8680596941912	120.613524027801	115.719290409591	119.875053951516	86.7717648244735	85.6597959350145	103.43877400038	101.276791964178	169.160498368627	140.454642166708	162.043039207259	134.102505554289	147.962810934862	130.453905074878	121.613557784597	92.7676578476339	115.915114382613	TRUE	0.0126189463127952	0.918778787940167	1
NM_001033537	chr11	98388672	98400490	-	2414	1	Pgap3|CAB2|D430035D22Rik|Perld1|-|11|11 D|protein-coding	6.97870225604693	0.801087946043941	5.01651685981395	4.24730964110706	4.41968786807497	8.33598808984945	0	3.78847547506935	4.5719166884638	0	10.2024255725396	7.4168951653356	1.93662005574776	5.12534758174999	16.3209666351066	0.288976936999693	21.4176177413741	6.25811062222236	24.1390410553245	17.1997852171871	21.4107552519108	30.9283262612931	15.0933029158801	6.93669977125311	7.41459286872363	7.87607625928394	6.70368029565589	TRUE	-0.00580843661050272	1	1
NM_001033539	chr16	32179800	32186944	+	978	1	Bex6|B020003O03Rik|-|16|16 B2|protein-coding	5.46842835917074	2.47165938362739	0	0	0	0	0.757862578882835	1.33587201238934	0	0	0	0	0	3.55113236819703	0	0	3.96488721071143	152.686774964823	157.526227774852	153.529612935632	118.082750742429	111.637676461591	110.071117332717	145.928636678588	154.037282353015	115.476807417253	131.698319167568	TRUE	-1.08188942420754	0.54726428858402	1
NM_001033541	chrX	106583186	106710557	+	1803	1	Gm5127|B130007I08|EG331493|-|X|X D|protein-coding	0	0	0	0	0	0	0	0	0	0	0	0	0	0	0	0	0	0	0	0	0	0	0	0.511233364814148	1.75795007248729	0.421804727452278	0	FALSE	NA	NA	NA
NM_001033542	chr11	61301631	61342860	-	2358	1	Slc47a2|4933429E10Rik|-|11|11 B2|protein-coding	0	0	0	0	0	0	0	0	0	0	0	0	0	0	0	0	0	0	0	0	0	0	0	0	0	0	0	FALSE	NA	NA	NA
NM_001033543	chr9	100457719	100486473	-	2469	1	Il20rb|AV228068|Fndc6|Gm186|Il20R2|-|9|9 E3.3|protein-coding	0	0	5.64048297064783	5.58465962027995	0	2.71676458065297	1.50099149888095	1.71975260890219	0	0	0	0	4.26032881036612	0.351661346303837	2.82789315819997	1.69523773005409	9.07422276170921	4.35369290397589	2.10148689336317	4.44213103769807	5.23345111159506	0	2.85079975819198	3.11109003901684	3.3981673726266	4.46636366632184	8.29325615171164	TRUE	-0.479032889367083	0.811245961361846	1
NM_001033547	chr1	182747126	182749180	-	2052	1	Ccdc185|4922505E12Rik|-|1|1 H5|protein-coding	0	0	0	0	0	0	0	0	0	0	0	0	2.27826550417889	0	0	0	0	0	0	0	0	0	0	0	0	0	0	FALSE	NA	NA	NA
NM_001033548	chr7	4522933	4532465	-	2222	1	Dnaaf3|6030429G01Rik|b2b1739Clo|-|7|7 A1|protein-coding	31.8913721387552	29.3729242502543	52.3198777300056	56.1673380954134	53.8177886314951	43.7720658729373	30.0211810050707	31.4567197588872	35.1235721264372	72.8702898936807	21.7985398229001	32.5973786656512	33.4003771068315	35.6561577822709	33.6669098347486	37.3596979226615	20.5536517331749	6.66811804286059	11.4958302617764	14.4552038965905	15.2649193679732	12.4648132362556	22.546555222113	6.42987544094446	3.18854744709044	6.50304435118483	3.26988972190611	TRUE	-0.292367937230483	0.28359664778958	0.976247351832468
NM_001033550	chr5	105415775	105490079	+	6724	1	Lrrc8b|2210408K08Rik|R75581|Ta-lrrp|mKIAA0231|-|5|5 E5|protein-coding	24.6567238241134	36.2376731142935	24.5835438279916	25.9222327560606	21.0240818418072	18.5382617014671	22.817704884669	32.2054623379469	18.5240916119269	14.012989785142	13.6744467439836	31.711027333767	20.9450326500706	33.0243031267374	14.9823423337973	9.44091607056374	24.925798470115	42.8608841169074	41.6097145579471	33.8650674767384	36.391855766118	39.1612796195969	34.6672643338654	43.455672351709	44.8369081497633	49.5962753564911	39.4896081168446	TRUE	-0.130870108205101	0.492091970954743	1
NM_001033573	chr19	55298216	55316036	-	2360	1	Zdhhc6|2400007G07Rik|5930409M18Rik|AI462345|C77369|DHHC-6|-|19|19 D2|protein-coding	41.697229664809	74.5670311268037	59.0099680276674	72.9575345654441	97.3859182114503	70.582349625367	66.2673754462305	62.5561693123709	53.1120004499487	72.8730810567524	33.7426492544452	37.9330189176274	73.0468877277358	72.9368356113528	90.4456777497268	101.978246797226	104.061488911638	95.8964681694336	79.9932903873716	80.4425025607308	66.2152838649684	76.7088158311406	76.8424121660888	93.0216185317733	87.2978638750628	97.6422537498841	92.5004693746498	TRUE	-0.0669077083991009	0.764394342735513	1
NM_001033598	chr11	54303824	54361539	+	2538	1	Acsl6|A330035H04Rik|AW050338|Facl6|LACS|Lacsl|mKIAA0837|-|11 B1.3|11 32.13 cM|protein-coding	0	0	0.238571152474209	0	0	0	0	0	0	0	0	0	0	0	37.7281632291563	25.0121038843462	27.5011325679133	0.686810285599417	0	0	1.90918894718206	0	0	0	0	0	0	TRUE	-1.557057296926	1	1
NM_001033621	chr18	44334074	44355728	+	2201	1	Myot|5530402I04Rik|Ttid|-|18|18 B3|protein-coding	0	0	0	0	0	0	0	0	0	0	0	0	0	0	0	0	0	1.18795400148886	0	0	0	0	0	0	0	0	0	FALSE	NA	NA	NA
NM_001033630	chr17	35892677	35897378	-	1232	1	2310061I04Rik|-|-|17|17 B1|protein-coding	66.2003853594578	69.8500571654856	73.7208098595223	76.9090200104537	57.0117014724773	58.9826790754995	75.8034820378035	73.1715220292674	92.7822355324086	48.2640691234881	39.3152236091591	50.2041490043215	73.0468877277358	73.9987384111512	113.34526311032	58.3212691310695	90.5766468477296	42.9178381876272	56.3693418025835	58.0768456205351	74.0725020181456	61.5788871291105	63.853068877265	60.352924549756	58.718419810423	68.82897928653	70.7697561241107	TRUE	0.179841055797314	0.446654225252679	1
NM_001033632	chr7	141015812	141016892	-	537	1	Ifitm6|A330075D07|Dspa2f|Fgls5|fragilis5|-|7|7 F5|protein-coding	0	0	0	0	0	0	0	6.69055452015108	0	0	0	0	0	8.89270996672804	9.28713515242848	0	0	11.90215366441	0	7.78052427565951	0	10.4648857084025	0	14.8762245038843	11.804782051004	4.9567946603121	3.69004314986052	TRUE	3.62908509120959	0.150808852571959	0.909025240524115
NM_001033633	chr15	91267691	91573261	-	6529	1	Slc2a13|6530403A04|A630029G22Rik|AI505012|Gm308|-|15|15 E3|protein-coding	0.737220193251966	1.03666596050318	0.556434600992076	1.083020103795	1.49793730087383	0	1.36227220489645	1.72590203591778	0	1.82145299923839	0	0.498597444384359	0	0	0.305540914495579	0	0.131980725041295	0.0889939503166039	0.855826619178237	0.239975965080553	0.865845990596735	0	0.824395410869946	0	0	0	0	TRUE	-0.240755385285585	0.84201722182107	1
NM_001033634	chr4	108227755	108301090	-	10638	1	Zyg11b|1110046I03Rik|2810482G21Rik|D4Mgi23|Gm431|mKIAA1730|-|4|4 C7|protein-coding	58.8203030105726	61.6250344325319	61.1868399937027	51.015433942165	48.3911782551199	50.2330741418216	55.3906499066735	55.8491319877893	44.3888991263464	61.0547768430988	53.0942998950054	33.3551753965047	54.6032009034551	69.0691990910375	37.5516117038929	41.0501545426024	55.486555306384	43.1493500918889	54.0640303435246	51.1565082786048	40.4248954108283	40.9779830875675	42.1898691130906	43.8146408787611	49.8626810937267	41.0711834091149	49.7344140612758	TRUE	-0.0727186650219586	0.576510625297856	1
NM_001033668	chr14	31260375	31323896	-	12792	1	Dnah1|B230373P09Rik|Dnahc1|E030034C22Rik|MDHC7|-|14 B|14 19.1 cM|protein-coding	3.19833805931893	6.19816122355793	4.54404191354254	5.7764501088751	2.502140364337	6.72936555036584	2.95502421118809	7.07269667347456	4.74525780743698	3.71865748343573	3.14468446756675	5.34413672624258	3.70031138583277	4.78515919431709	4.48348210864776	2.39946641184798	4.41224914583704	0.227111281119882	1.87204904737829	2.02097019654318	2.93564665389287	1.75723690600756	2.00674468134731	0.480380319345377	0.408105946085092	0.416166155814196	0.154905657557466	TRUE	0.36075826028291	0.279724262169289	0.976247351832468
NM_001033669	chr11	62847123	62877462	+	3252	1	Fbxw10|Fbw10|HREP|SM25H2|SM2SH2|-|11|11 B2|protein-coding	8.96287515289544	27.3542465807206	18.9914962078455	26.635983596725	18.5911388612198	14.438450875592	10.0283956010105	14.2620357927877	17.4537799988692	22.2227520089453	23.7299467119556	15.2656753980254	31.267302496005	9.94538189880089	4.44737256238526	23.8107399067699	14.9711475059643	2.68008072701618	5.8910827586871	5.0588660203305	7.57423161195245	5.67790385628535	4.45611498994573	3.16510361331047	2.86663770774056	0.233860370109612	6.09333693565529	TRUE	-0.447201300649697	0.195200350350143	0.939824619520425
NM_001033711	chr11	79526561	79530609	-	2292	1	Evi2a|AW491894|Evi-2|Evi2|-|11 B5|11 46.81 cM|protein-coding	0.233338697001265	0	1.05670782718943	9.10103091629526	8.53405989302376	2.43880590082613	9.05467227754256	2.13757007218059	0	0	0	6.74645632344286	1.52977775346044	3.78818439801123	0	9.13076342823637	3.00768640067929	12.1684084108295	24.5532464323945	17.6595751004723	17.0889903341682	26.2698374411563	24.7482694437869	11.0594364358192	12.6087033417427	14.7656499127584	9.94234793715692	TRUE	-0.122602288171435	0.953493184225882	1
NM_001033764	chr1	26681801	26687460	-	4327	1	4931408C20Rik|-|-|1|1 A5|protein-coding	0	1.45249260011272	0	0	0	0	0	0	0	0	0	0	0	0	0	0	0	0	1.19911512357607	0	0	0	0	0.0710079159355912	0	0	0	FALSE	NA	NA	NA
NM_001033765	chr11	81572502	81573539	-	1035	1	1700071K01Rik|-|-|11|11 B5|protein-coding	0	0	0	0	0	0	0	0	0	0	0	0	0	0.419445344939215	0	0	0	0	0	0	0	0	0	0	0	0	0	FALSE	NA	NA	NA
NM_001033766	chr14	35809486	35811978	-	1157	1	4930596D02Rik|-|-|14|14 B|protein-coding	0	0	0	0	0	0	0	0	0	0	0	0	0	1.1256506448023	0	0	0	0	0	0	0	0	0	0	0	0	0	FALSE	NA	NA	NA
NM_001033767	chr18	60212077	60247820	+	2643	1	Gm4951|EG240327|Ifgga2|-|18|18 D3|protein-coding	68.6979847341589	135.543443964889	63.0006567799374	167.211460879624	126.652986894475	40.1835487586744	72.6326549209912	87.8032585487105	61.1454627214767	65.7624104335172	94.7375441580742	57.5812606498378	70.7529446019688	64.9628475636702	55.6648322047657	24.2823722982928	68.9557342139847	0	11.1747799510699	20.2544224102813	10.5417135454792	16.8580196319321	10.0258613115769	0	0	0.575492942562586	1.49947269880825	TRUE	-0.710580546489406	0.00255897168365347	0.256062263312679
NM_001033768	chr2	104713926	104716290	-	1079	1	Pin1rt1|Pin1-ps1|Pin1l|-|2 E2|2|protein-coding	0	0	0	0	4.94398818977431	0	0	2.11894805301608	0	0	0	0	0	0	0	0	0	1.07700000299742	0.73979769583142	0	0	0	0	0.284755562792681	0.691181154815371	0.704832181275679	1.83647189200658	TRUE	-0.493398403331332	0.908427313175387	1
NM_001033769	chr13	119949357	119950806	-	921	1	B020031M17Rik|-|-|13|13 D2.3|protein-coding	0	0	0	0	0	0	0	0	0	0	0	0	0	0	0	0	0	0	0	0	0	0	0	0	0	0	0	FALSE	NA	NA	NA
NM_001033770	chr13	50643228	50645838	+	643	1	Gm904|-|-|13|13 A5|protein-coding	0	0	0	0	0	0	0	0	0	0	0	0	0	0	0	0	0	0	6.20716729239581	0	0	0	0	0	0	0	0	FALSE	NA	NA	NA
NM_001033773	chr4	100478867	100550145	+	1505	1	Ube2u|-|-|4|4 C6|protein-coding	0	0	0	0	0	0	0	0	0	0	0	0	0	0	0	0	0	0	0	0	1.60980782323856	0	0	0	0	0	0	FALSE	NA	NA	NA
NM_001033775	chr11	115440545	115448268	+	1922	1	Trim80|4933422H20Rik|Trim47l|-|11|11 E2|protein-coding	0	0	0	0	0	0	0	0.594782765141611	0	0	0.427135888520821	0	0	0	0	0	0	0.302310874930857	0	0	0	0	0	0	0	0	0	FALSE	NA	NA	NA
NM_001033779	chr3	97930173	97967018	+	887	1	Gm5544|EG433632|-|3 F2.2|3|protein-coding	1.80883526559267	4.36037497576116	0	0	0	0	0	0	12.4426233212532	31.9712310808127	0	0	7.90586383524536	0	3.37352305085959	0	5.82887589939989	0	0.899934288390193	1.76640707554784	2.73141011721988	0	3.26748273896359	0.346393745494141	0	0	0	TRUE	1.29891440831097	0.488202027618207	1
NM_001033780	chr3	105925891	105932664	-	1058	1	I830077J02Rik|-|-|3|3 F2.2|protein-coding	5.56043027296397	5.02648613403847	0	0	0	3.16998664916455	0	5.09380119658005	0	0	0	13.0767547600551	0	8.00137587356871	0	0	0	43.9350851884391	3.77240885539746	13.0813741380875	12.2130347774369	32.6282306093334	14.088206700052	48.4980710078465	54.4535444253657	30.1905338289709	44.3258585931733	TRUE	0.0331628518831797	1	1
NM_001033782	chr7	41284327	41290183	+	3028	1	Gm5592|EG434172|-|7 B3|7|protein-coding	0	0	0	0	0	0	0	0	0	0	0	0	0	0	0	0	0	0.191889531577644	0	0	1.33353190993727	0	0	0	0	0	0	FALSE	NA	NA	NA
NM_001033783	chr9	36532403	36541963	-	2337	1	Pate9|EG434396|Gm5615|Pate-H|-|9 A4|9|protein-coding	0	0	0	0	0	0	0	0	0	0	0	0	0	0	0	0	0	0	0	0	0	0	0	0	0	0	0	FALSE	NA	NA	NA
NM_001033785	chrX	37150698	37168842	-	1784	1	Akap14|-|-|X|X A3.3|protein-coding	0	0	0	0	0	1.87995845000902	0	0	0	0	0	0	0	0	0	0	0	1.3027836359128	0	0	0	0	0.232083375197045	0	0	0	0	FALSE	NA	NA	NA
NM_001033786	chrX	75146057	75163751	-	696	1	Smim9|4930428E23Rik|-|X|X A7.3|protein-coding	0	0	0	0	8.30331924544592	0	0	0	0	0	0	0	0	0.62374415518978	0	0	0	0	0	0	0	0	0	0	0	0	0	FALSE	NA	NA	NA
NM_001033789	chr18	38892456	38971274	+	2180	1	Gm5820|EG545253|-|18 B3|18|protein-coding	1.47196044089972	0	0	0	0	0	0	0	0	0	0	0	0	0	0	0	0	0	0	0	0	2.57781817679457	0	0	0	0	0	FALSE	NA	NA	NA
NM_001033790	chr4	101834969	101844022	-	1969	1	B020004J07Rik|-|-|4|4 C6|protein-coding	0.135808098914906	0	0	0	0	0	0	0	0	0	0	0	0	0	0	0	0	1.18037887580926	0	0.928358010163918	0.20507539986237	0	0	0	0	0	0	FALSE	NA	NA	NA
NM_001033791	chr4	121316316	121324917	-	1175	1	Gm12888|-|-|4 D2.2|4|protein-coding	0	0	0	0	0	0	0	0	0	0	0	0	0	0	0	0	0	0.989006811263161	0	0	0	0	0	0.522980854899239	0	0	0	FALSE	NA	NA	NA
NM_001033793	chr9	18404418	18411502	+	2634	1	Ubtfl1|B020006M18Rik|Hmgpi|-|9|9 A2|protein-coding	0	0	0	0	0	0	0	0	0	0	0	0	0	0	0	0	0	1.10296412607651	0	0	0	0	0	0	0	0	0	FALSE	NA	NA	NA
NM_001033794	chr9	109676734	109702700	-	1507	1	Fbxw18|C85627|-|9|9 F2|protein-coding	0	0	0	0	0	0	0	0	0	0	0	0	2.32664274116212	0	0	0	0	0	0	0	0	0	0	0	0	0	0	FALSE	NA	NA	NA
NM_001033795	chrX	144688907	145122410	+	3625	1	Rtl4|C230031A03Rik|Mar4|Zcchc16|-|X|X F2|protein-coding	1.18027540640419	0	0	0	0	0	0	0	1.73976069138153	0	0	0	0	0	0	0	0	0	1.32122766422417	0	0	0	0	0	0	0	0	TRUE	0.67610983808696	0.754671585914507	1
NM_001033805	chr14	52016865	52019787	+	1218	1	Tmem253|G630016D24Rik|-|14|14 C2|protein-coding	0.439090552977749	0	0	9.28872020712977	0	0	0	6.70403750059921	0	0	0	0	0	0	0.818914873046649	0	0	0	0	0.85758241708316	0	0	0	0	0	0	0	FALSE	NA	NA	NA
NM_001033813	chr9	22188166	22202123	+	2954	1	Zfp872|9530015I07Rik|-|9|9 A3|protein-coding	0	0	0	0	0	0.189226239833903	0	0.0552844798627612	0	4.64517471695255	0	0	0	0.734810311462571	0	0	0	0	0	1.06080099933035	0.273387584515238	0	0	0.0520059668675191	0	0	0	FALSE	NA	NA	NA
NM_001033814	chr3	121670763	121682982	+	1119	1	4930432M17Rik|-|-|3|3 G1|protein-coding	0	0	0	0	0	0	0	0	0	0	0	0	0	0	0	0	0	0	0	0	0	0	0	0	0	0	0	FALSE	NA	NA	NA
NM_001033819	chr1	181051237	181060667	+	1893	1	9130409I23Rik|-|-|1|1 H4|protein-coding	0	0	0	0	0	0	0	0	0	0	0	0	0	0	0	0	0	0	0	0	0	0	0	0	0	0	0	FALSE	NA	NA	NA
NM_001033820	chr7	12415149	12422491	-	2329	1	Zfp551|9630004E07Rik|Znf551|-|7|7 A1|protein-coding	31.3447308142643	19.0974688451059	17.9386248877581	17.4574795971	21.1870803456805	26.6406821314288	13.6844795587543	24.2616497707387	15.2317766628173	0	21.1495537416149	42.2817162345044	16.0583969586092	17.4284133289524	6.85230272474586	30.2518775945226	18.3144081635181	4.86488161508527	22.6208471923309	9.19406413574471	3.64090283765956	4.82579959245355	5.33323410929406	3.03425453062515	4.48303242792657	0	0.85081716250541	TRUE	-0.0387894506964563	0.914944841967754	1
NM_001033865	chr11	29545842	29548040	-	814	1	Rps27a|0610006J14Rik|Uba52|Ubb|Ubc|-|11|11 A3.3|protein-coding	48.9478081913439	21.3813718866716	31.2416837458733	37.353150501245	22.937311300593	65.9232604386456	5.4633140207426	35.7116006456981	8.71616900434929	29.2193283342198	70.5981111076059	24.9949532738443	29.4341267502424	73.3320831101498	51.4648762230644	32.5656417504372	26.465053863471	39.6164660193482	21.0837799100064	35.2883575678138	19.346369816746	47.3399252403973	56.9682002842399	42.0866273049672	36.189786743008	36.4373992877909	44.6295759341239	TRUE	-0.0829013245229431	0.888549565818684	1
NM_001033874	chr2	28700161	28813165	+	1555	1	Ak8|1190002A17Rik|AK 8|-|2|2 A3|protein-coding	1.20375757385476	1.24361820048236	0	1.3641874452111	5.43176323036244	1.43787604493723	13.3461793312717	2.73059111985821	0	4.1180245572195	0	0	0	1.39590331836684	0	0	0	0.186830064828652	8.47008892458822	2.18311253892199	0	0	2.13009256000787	0.889151533852003	0.479604158228801	3.17899710828101	0.424770240401951	TRUE	1.1563653582829	0.366479694468407	0.988994382479434
NM_001033876	chr15	72506986	72547699	-	7758	1	Kcnk9|A930009L07Rik|Task3|-|15|15 D3|protein-coding	0	0	0	0	0	0.288205368635911	0	0.0210505740544724	0	0	0	0	0	0.223833942774987	1.09283651464965	0	0	0.22468735561373	0	0.0673198881159634	0	0	0	0.0198022204339587	0	0	0	FALSE	NA	NA	NA
NM_001033877	chr7	66839735	67152625	+	6004	1	Adamts17|AU023434|-|7|7 C|protein-coding	4.09749591975971	0.241567242890166	0.201696730506177	1.76658184319059	1.25871051750264	2.7930095559761	0.246898601648039	1.33281267858348	2.10081029522254	4.4185380557679	0	0	5.93718874269405	2.78378554005086	2.24274104888509	2.20756432252297	2.22458084340716	0.870981598026976	0.398854953598652	2.56610541540765	2.15213037883548	1.47083087178866	2.13776465388031	0.30704655455027	0.993716810187589	0.76000725209506	0.27503236335153	TRUE	0.0892728806719203	0.9071011914437	1
NM_001033878	chr7	84994645	85012020	-	2549	1	Vmn2r66|F830104D24Rik|-|7|7 D3|protein-coding	0	0	0	0	0	0	0	0	0	0	0	0	0	0	0	0	0	0	0	0	0	0	0	0	0	0	0	FALSE	NA	NA	NA
NM_001033879	chr13	3924695	3935277	+	3090	1	Tubal3|-|-|13|13 A1|protein-coding	0	0	0	0	0	0	0	0	0	0	0	0	0.756472623717652	0	0	0	0	0	0	1.01411202330805	0	0	0	0	0	0	0	FALSE	NA	NA	NA
NM_001033880	chrX	89930097	89932852	-	2614	1	4930415L06Rik|Ppp4r3c|Ppp4r3cp|Smek3p|-|X|X C1|protein-coding	0	0	0	0	0	0	0	0	0	0	0	0	0	0	0	0	0	0	0	0	0	0	0	0	0	0	0	FALSE	NA	NA	NA
NM_001033904	chr1	21368331	21369743	+	839	1	Khdc1c|Khdc1b|-|1|1 A4|protein-coding	0	0	0	0	0	0	0	0	0	0	0	0	0	0	0	0	0	0	0	0	0	0	0	0	0	0	0	FALSE	NA	NA	NA
NM_001033954	chr7	114631478	114636357	-	987	1	Calca|CA|CGRP-1|CGRP1|Calc|Calc1|Cgrp|Ct|Ctn|-|7 F1|7 59.99 cM|protein-coding	0	0	0	0	0	0	0	0	0	0	0	0	0	1.31953170824343	0	0	0	0	0	0	0	0	0	0	0	0	0	FALSE	NA	NA	NA
NM_001033977	chr10	3119841	3129546	+	2793	1	9230019H11Rik|-|-|10|10 A1|protein-coding	0.574449294873145	0	0	0	0	0	0	0	0	0	0	0	0	0	0	0	0	1.24820945567585	0	0	0	0	0	0	0	0	0	FALSE	NA	NA	NA
NM_001033978	chr17	34325675	34341410	+	3373	1	H2-Eb2|A130038H09Rik|H-2Eb2|Ia-5|Ia5|Iebeta2|-|17 B1|17 17.98 cM|protein-coding	2.06123919829519	0	0	0	0	0	0	1.64617611013824	0	0.271209528883839	0	0	4.50452198261756	0.83659014470162	0	2.6886078378074	0	0.344525052841451	3.07653195358059	3.87094346281978	0.718280691957912	0	0	0.227728470392309	0.221104199835691	0	0	TRUE	0.0545085853382984	1	1
NM_001033979	chr4	137570876	137575180	-	1822	1	Ldlrad2|-|-|4|4 D3|protein-coding	0	0	0	0	0	0	0	0	0	0	0	0	0	0	0	0	0	0	0	0	0	0	0	0.0843170286095782	0	0	0	FALSE	NA	NA	NA
NM_001033980	chr8	120166397	120177469	-	1179	1	Fam92b|1700120B06Rik|-|8|8 E1|protein-coding	0	0	0	0	0	0	0	0	0	0	0	0	0	0.368215379145112	0	0	0	0	0	0	0	0	0	0	0	0	0	FALSE	NA	NA	NA
NM_001033981	chr11	32286964	32287912	+	743	1	Hbq1b|F830116E18Rik|Hbqt1|-|11|11 A4|protein-coding	0	0	0	0	0	0	0	0	0	0	0	0	0	0	0	0	0	0	0	0	0	0	0	0	0	0	0	FALSE	NA	NA	NA
NM_001033983	chr9	98903119	98904622	+	1501	1	7420426K07Rik|-|-|9|9 E3.3|protein-coding	0	0	0	0	0	0	0	0	0	0	0	0	0	0	0	0	0	0	0	0	0	0	0	0	0	0	0	FALSE	NA	NA	NA
NM_001033988	chr14	32159887	32179855	+	4031	1	Ncoa4|ARA70|Rfg|-|14|14 B|protein-coding	14.4615579246916	33.1019634881556	18.6259500216977	21.0499774478121	14.9983586149062	23.2963742234807	11.0323433710853	24.8753552612162	31.4862265414149	16.3395835640322	27.2904971016523	33.918232201486	14.3520553411974	16.4237669639899	11.2586066359147	22.8434440637753	19.9873856064988	39.3511113722328	18.020341343585	13.9280022055053	19.6337183370095	16.6296999228095	10.1686026776982	45.5426998812574	41.7202672025117	21.3192938145373	36.1310240891639	TRUE	0.225776410083086	0.449253822614338	1
NM_001034013	chr11	80880165	81968396	-	2631	1	Asic2|ACIC2|Accn1|BNC1|BNaC1|BNaC1a|Mdeg|-|11 B5|11 48.43 cM|protein-coding	0	0	0	0	0	0	0	0	0	0	0	0	0	0	0	0	0	0	0	0	0	0	0	0.467124670852608	0	0.578117767842233	0	FALSE	NA	NA	NA
NM_001034037	chr14	32376502	32388373	-	393	1	1700024G13Rik|C10orf53|-|14|14 B|protein-coding	0	0	0	0	0	0	0	0	0	0	0	0	0	0	0	0	0	0	4.06229879797507	0	0	0	0	0	0	0	0	FALSE	NA	NA	NA
NM_001034059	chrX	52791200	52799468	+	1532	1	Ccdc160|6330534C20Rik|-|X|X A5|protein-coding	4.53822442287838	0	0	2.07700209918727	3.48209089867264	0	0	4.47717679348111	0	0	0	0	0	4.53395229255443	0	0	0.281234384397721	0	0	0	5.79860063396745	0	0	0	0	0	0	TRUE	-0.674522261661502	0.667729922949798	1
NM_001034097	chr11	69682577	69696098	-	2220	1	Tnfsfm13|Tnfsf12-Tnfsf13|Tnfsf12Tnfsf13|Tnfsf12tnfsf13|Twe-pril|-|11|11 B3|protein-coding	42.0381735227224	40.2880479531265	25.0925269450982	42.8402993539472	54.2667658627522	30.9701983935721	43.0691255301875	52.3770142803571	41.5470722540649	58.5135780231428	44.3759555533523	36.6592648016383	40.800964316393	34.2216387847366	24.4866613458151	28.9091486416161	28.7234051264872	43.4472474182161	11.8657552051664	1.41153430271255	16.1881162825592	3.43543207473716	7.08711539250365	46.4336915004429	41.6564296349898	26.2068987185266	39.5715573282565	TRUE	0.0939085880268697	0.712902927313068	1
NM_001034100	chrX	14211148	14211657	+	507	1	H2al1n|EG385328|Gm5382|-|X|X A1.1|protein-coding	0	0	0	0	0	0	0	0	0	0	0	0	0	0	0	0	0	0	0	0	0	0	0	0	0	0	0	FALSE	NA	NA	NA
NM_001034101	chr4	144357964	144364419	+	2066	1	Gm13119|-|-|4|4 E1|protein-coding	0.517727292862438	0	0	0	0	0	0	0	0	0	0	0	0	0	0	0	0	0	0	0	0	0	0	0	0	0	0	FALSE	NA	NA	NA
NM_001034102	chr14	51711644	51717132	-	844	1	Gm5800|EG545047|-|14|14 C1|protein-coding	0	0	0	0	0	0	0	0	0	0	0	0	0	0	0	0	0	0	0	0	0	0	0	0	0	0	0	FALSE	NA	NA	NA
NM_001034103	chrX	92489949	92490679	+	554	1	Gm5941|EG546347|-|X C3|X|protein-coding	0	0	0	0	0	0	0	0	0	0	0	0	0	0	0	0	0	0	0	0	0	0	0	0	0	0	0	FALSE	NA	NA	NA
NM_001034115	chr7	44310264	44358353	+	7569	1	Shank1|-|-|7|7 B3|protein-coding	0.847898998853584	3.64077484475341	0.239989530312938	1.35460503020642	2.76043150865399	1.40315919367389	1.27301688834937	0.45310046555774	0	2.7797812182956	0.108462832307705	1.82787772970515	0.0772063815328163	0.544879951660038	0.131779404858082	0	0.68307741085582	0.115148930165895	0.632771869839161	0.138001768266256	0.320089942393187	0.530325163298809	0	0	0.369492898357999	0.200954927624906	0.30543163342418	TRUE	-1.06755849546162	0.238089191126917	0.963876190836048
NM_001034856	chrX	38038199	38043114	-	1187	1	Btg1-ps2|4930430D24Rik|-|X|X A3.3|protein-coding	0	0	0	0	0	0	0	0	0	0	0	0	0	0	0	0	0	0	0	0	0	0	0	0	0	0	0	FALSE	NA	NA	NA
NM_001034858	chr10	41914990	42018382	-	4845	1	Armc2|2610018I05Rik|-|10|10 B2|protein-coding	3.31153122926872	5.48815513912559	4.49902354164367	3.72159908298818	6.51451653303097	5.76856875613364	5.0483502313446	3.26957776902289	3.25419633965844	6.98601040541425	3.89720724209523	3.1915124650838	7.47807147842249	7.34743579463181	5.04380572272138	0.863888948504346	5.33561705135986	0.479704026102875	2.14182503187354	3.23385567804114	3.33369215545103	1.98837456892071	2.99097749170351	0.190248453407618	0.115446511771793	0.470906454239292	0	TRUE	-0.0676936104466086	0.925249563825417	1
NM_001034859	chr18	60268301	60273267	-	2834	1	Gm4841|EG225594|Ifgga3|-|18 D3|18|protein-coding	22.5511888060919	37.5301505279654	31.6206953341469	53.5193262622382	77.1761092192752	26.6272167196056	75.0604854679984	40.3953979582683	31.1548535947822	41.6400411359737	40.2656209264098	45.0854627874489	47.220147606638	41.2833234570422	33.4356527735454	26.0919458529391	16.2671366365603	0	9.85831333206547	9.58289343125953	15.8154814109103	7.36519479084163	7.01261947243239	0.108416108769691	0	0	0.699207188241037	TRUE	0.0134022485642428	0.956715345038611	1
NM_001034862	chr8	14027565	14090327	-	1571	1	Erich1|-|-|8|8 A1.1|protein-coding	16.6809690533533	34.1589305369602	36.2294061031681	34.2074416030231	33.3905402237665	10.6742389395802	19.343586052224	33.9926706551707	7.02521125776678	29.697184460334	38.1475034849155	9.84269757691345	28.2702149831084	35.3711771467518	18.094838948484	19.0938154133941	19.7461983046507	26.2596732112123	16.51359369737	18.7830201134347	11.0522717251096	7.40973288792183	22.9288329074367	20.7311475104075	23.2612596029557	30.0139167810187	27.5390903313429	TRUE	-0.685647745307365	0.0869221736548152	0.841872555587058
NM_001034864	chrX	23892763	23907550	+	1306	1	Gm4907|EG236749|-|X A2|X|protein-coding	0	0.740362290103397	0	0	0	0	0	1.62560076239645	0	0	0	0	0	0	0.763735310391132	0	0	0	0	0	0	0	0	0.705783887258736	0	0	0	FALSE	NA	NA	NA
NM_001034866	chr17	12888902	12910000	-	1668	1	Pnldc1|Gm313|-|17|17 A1|protein-coding	3.52693958560904	0	2.90404597112491	1.05980789233776	1.59908970526573	11.7290773000163	0	4.11213120360495	3.78095473996287	0	0	0	0	7.15735199660215	0	0	2.06643202348829	2.4384235679375	0.47856217853843	3.28765633455532	6.05206028670573	7.21948050541131	6.20558665095217	1.84203388641069	2.01200845156237	0.455943599278452	3.56394455301277	TRUE	1.43790354273645	0.203550554006121	0.944579763034891
NM_001034867	chr4	33170406	33189737	-	5564	1	Pm20d2|Acy1l2|Gm424|-|4|4 A5|protein-coding	14.9466771465551	20.6798463253288	12.5146948728698	21.2868243738495	12.3840358375091	8.43886453045028	15.7189743086619	17.698803589019	17.7104839881888	11.837681766106	17.7057191460176	10.5313028143312	25.6268017333825	15.8388864483202	15.0583785929455	7.39716556957554	19.2040019896716	0.208857477216789	3.37143786382987	4.88100646732378	3.19319057197632	2.74143034001312	3.42302122612695	0.552212890462443	0.502640501019356	1.77690169064593	0.356138240739594	TRUE	-0.0801820932588041	0.786965888590589	1
NM_001034868	chr7	48478619	48499270	-	4555	1	Mrgprx2|G370024M05Rik|MrgB10|Mrgprb10|-|7|7 B4|protein-coding	0	0	0	0	0	0	0	0	0	0	0	0	0	0	0	0	0	0.765367510362819	0	0	0	0	0	0	0	0	0	FALSE	NA	NA	NA
NM_001034869	chr10	58234848	58236660	-	1810	1	Gm4981|EG245263|-|10 B4|10|protein-coding	0	0	0	0	0	0	0	0	0	0	0	0	0	0	0	0	0	0	0	0	0	0	0	0	0	0	0	FALSE	NA	NA	NA
NM_001034871	chr17	28549487	28552618	+	439	1	Clpsl2|Gm749|-|17|17 A3.3|protein-coding	0	0	0	0	0	0	0	0	0	0	0	0	0	0	0	0	0	0	0	0	0	0	0	0	0.424706415743613	0	0	FALSE	NA	NA	NA
NM_001034872	chr4	130209109	130222295	-	2196	1	Ldc1|Gm853|-|4|4 D2.2|protein-coding	0	0	0	0	0	0	0	0	0	0	0	0	0	0	0	0	0	0.132295423865462	0	0.356740226778446	0	0	0	0	0	0	0	FALSE	NA	NA	NA
NM_001034874	chr11	66211725	66526126	-	7480	1	Shisa6|Gm879|ckamp52|-|11|11 B3|protein-coding	0	0	0	0	0	0	0	0	0	0	0	0	0	0	0	0	0	0.116519017703965	0	0	0	0	0	0	0	0	0	FALSE	NA	NA	NA
NM_001034875	chr2	153940862	153963852	+	2097	1	Bpifb4|Gm1006|Lplunc4|-|2|2 H1|protein-coding	0	0	0	0	0	0	0	0	0	0	0	0	0	0	0	0	0	0.277082261143113	0	0	0	0	0	0	0	0.18133379198771	0	FALSE	NA	NA	NA
NM_001034876	chr4	117869260	117872470	-	1271	1	Ccdc24|Gm1028|-|4|4 D2.1|protein-coding	0	4.94487449306667	0	0	0	0	0	0	5.58218848901678	0	0	0	0	0	0	0	0	0.457153030383247	0	0	0	0	0	0	0.293384919766241	0	0	FALSE	NA	NA	NA
NM_001034878	chr11	114727419	114757889	+	2852	1	Dnaic2|C030015H18Rik|Dnai2|Gm728|b2b3405Clo|-|11|11 E2|protein-coding	0	0	0	0	0	0	0	0	0	0	0	0	0	0	0	0	0	0.407462483602459	1.81927459316748	0	0	0	0	0	0	0	0	FALSE	NA	NA	NA
NM_001034880	chr14	34041078	34046981	+	1896	1	Gm5460|EG432838|-|14 B|14|protein-coding	0	0	0	0	0	0	0	0	0	0	0	0	0	0	0	0	0	0	0	0	0	0	0	0	0	0	0	FALSE	NA	NA	NA
NM_001034882	chr14	79451835	79454816	+	2979	1	Kbtbd6|EG432879|Gm5465|Zbtbd6|-|14|14 D3|protein-coding	3.32125794905929	7.14068120820772	0.406507945605602	0	0	1.87638238492564	1.49282900734625	2.57656482550723	0	0	0	4.91743612444937	8.82741845652396	1.89447368786745	0	3.98087799281417	3.90499465465839	12.1903638305033	2.54558451867068	5.43480981944041	4.33749271383961	0	3.47462857797523	10.0044885762237	10.264237364175	8.67991722130901	16.296761564666	TRUE	-0.458382686772674	0.741324310238302	1
NM_001034885	chr17	28858411	28890308	+	4471	1	Pnpla1|-|-|17|17 A3.3|protein-coding	0	0	0	0	0	0	0	0	0	0	0	0	0	0	0	0	0	0.064978919885608	0	0.233624554687383	0	0	0	0	0	0.0850496447770585	0	FALSE	NA	NA	NA
NM_001034893	chr7	43177590	43192109	+	3104	1	Zfp936|EG435970|EG668620|Gm9272|I1C0022H11Rik|-|7|7 B3|protein-coding	0	0	0	0	0	0	0	0.526128716219706	0	1.17885275892421	0	0	0	0.979021109563341	0	0	0	0	0	0.168256344073339	0	0	0.133388125435415	0.049492791922246	0	0	0	FALSE	NA	NA	NA
NM_001034894	chrX	153118788	153132861	+	3202	1	Foxr2|EG436240|Foxn6|-|X|X F3|protein-coding	0	0	0	0	0	0	0	0.510026088427847	0	0	0	0	0	0	0	0	0	0	1.24647363179591	0	0	0	0	0	0	0	0	FALSE	NA	NA	NA
NM_001034895	chr10	81233163	81252123	+	3321	1	Zfr2|2010013I23Rik|9130206N08Rik|AW045600|mKIAA1086|-|10|10 C1|protein-coding	15.4597952961705	18.4881014997184	18.4145896064239	29.3828148015507	25.4332786004625	14.4750951136296	19.4168911131662	23.8007260165808	19.702292156708	9.91641995582861	31.6417533123572	21.5650526095997	10.9097429427754	13.791112865786	21.4745075426117	16.1741809983827	28.5417756451093	0.787319107882259	3.60542779495078	6.9195358169709	5.10669238717803	1.93389035158503	2.86746312890249	1.1102122935982	0.505274028486304	0.687004447693277	0.198891214641684	TRUE	-0.0798717142784316	0.77987464802118	1
NM_001034898	chr19	10978307	10993250	-	1704	1	Ms4a15|E530011F12Rik|Gm1286|-|19|19 A|protein-coding	0	0	0	0	0	0	0	0	0	0	0	0	0	0	0	0	0	0.681973593447309	0	2.29871343311463	1.65877596027174	0	0	0	0	0	0	FALSE	NA	NA	NA
NM_001034900	chr2	150470991	150485063	-	2700	1	Zfp345|-|-|2 G3|2|protein-coding	0.792314508928738	0.179057990902785	0	0	0	1.44919266195757	3.29417600954405	0.0604853161165173	0	0	0	0	0	0	0	0	0	0.215200556154484	0	0	0	0	0	0	0	0	0	FALSE	NA	NA	NA
NM_001034903	chr6	147075062	147087032	-	1118	1	Mansc4|A430079E08|EG545893|Gm5887|-|6 G3|6|protein-coding	0.478365199934614	0	0	0	0	0	0	0	0	0	0	0	0	0	0	0	0	0	0	0	0	0	0	0	0	0	0	FALSE	NA	NA	NA
NM_001034904	chr7	21909434	21921291	-	1720	2	Gm5891|EG545929|-|7|7 A3|protein-coding	0	0	0	0	0	0	0	0	0	0	0	0	0	0	0	0	0	0	0	0	0	0	0	0	0	0	0	FALSE	NA	NA	NA
NM_001034907	chrX	95711678	95931088	+	6472	1	Zc3h12b|A130028J20Rik|CXorf32|Gm373|-|X|X C3|protein-coding	17.1053993757831	27.1159976643725	18.5240620868278	27.4232169758508	25.2083940465763	16.4963061930849	20.6140495034818	25.2838340886319	23.1431585326992	26.4316566058422	21.4371793939363	16.3471319866391	27.2684302766084	17.1047763694503	13.5622020631385	10.1318743257451	13.8468825702472	1.43644376172338	10.1753617720447	10.9343745776412	6.80060064800087	10.9157831325329	11.3233163194099	1.78027224343308	1.67087063622742	1.29259165011759	0.408230978878265	TRUE	-0.0465399118152885	0.823543880115037	1
NM_001034909	chr17	36042961	36058645	+	1628	1	Gm6034|EG547347|H2-gs14-2|-|17 B1|17|protein-coding	0.985526339423031	2.37570798740795	0	0	0	0	7.28441869432347	1.60501575935722	16.4638747859931	0	0	0.999798130953772	4.66638594820917	0	3.98240113630855	0	3.17580646361652	0.713810198546815	1.96128185209362	2.8872292555484	1.48818229359585	1.97249688501655	2.28890090427749	0	0.343573924775392	0	0	TRUE	3.18249817435751	0.0304233984915782	0.6581424167856
NM_001034910	chr14	63046991	63048606	+	609	1	Defb42|BD-42|Defb44|mBD-42|-|14|14 D1|protein-coding	0	0	0	0	0	0	0	0	0	0	0	0	0	0	0	0	0	0	0	0	0	0	0	0	0	0	0	FALSE	NA	NA	NA
NM_001035123	chr8	95715913	95719007	+	1663	1	Setd6|0610039J04Rik|3110004G14Rik|AI413388|C76402|-|8|8 D1|protein-coding	42.2897273594631	31.9784866495051	34.9533278160169	28.2756490761008	18.9794543611155	32.6040338602086	26.2959630346947	38.8880938014313	38.3972664617336	72.6110918834185	19.2527071146985	17.1282313595147	27.4090546855725	46.9889764053973	32.9880380910373	26.4270538381162	56.2204953016933	35.1140534651349	36.4800783216835	34.7026939064358	24.7666465168723	32.8267130425244	30.8722525120803	37.6904723148971	38.0067549593387	44.5881584790466	26.0155808241369	TRUE	0.180382006943434	0.568670198383742	1
NM_001035231	chr13	67538641	67553152	-	4609	1	Zfp748|KRAB-O|Rslcan20/21|Zfp208|mszf54|-|13|13 B3|protein-coding	29.7053476118216	40.9086709526214	39.5429744150234	37.8942601355251	51.9875894155843	32.7452949374537	26.6950475062856	38.1258278111751	30.2742990238576	43.8638604349028	43.6394051953936	29.3115041542628	60.859199148298	47.7547944304899	28.458046967078	27.2437098427222	30.1941631238513	21.1161752052214	40.7867050554122	40.2267369627454	38.2854725618953	30.6560852392072	38.1786971304838	25.5320524220037	25.3637915063304	23.5133942530907	26.2258067823782	TRUE	-0.254749480588144	0.177864832709962	0.926867951743939
NM_001035510	chrX	136993147	136998472	+	4880	1	Zcchc18|1500031H04Rik|Sizn2|-|X|X F1|protein-coding	4.21931829934131	5.44879337070973	3.7222966289726	7.31736541009663	4.55478420147412	8.70533765321118	8.65733756606609	7.496212948211	4.68474238425932	0	2.69165632044924	9.17232834483614	6.58619479512372	6.49409693378737	0.613179292236159	6.00385116568133	1.58920479183433	0	10.3869567267282	7.33101166029706	6.12309758449722	6.25136000484959	4.58155410511938	0	0.30564937133024	0	0	TRUE	0.603456989059513	0.138744907820461	0.892548121234074
NM_001035533	chr4	57854562	57896984	+	6804	1	Akap2|AA959716|AI649048|Akap-2|Akap-kl|B230340M18Rik|Prka2|-|4|4 B3|protein-coding	0.471615779124249	0	0.355963306866281	1.09120960766629	0.784033400465386	0	0	0.0960084382801862	0	0	0	0	0	0.382827100539759	0.146595872335511	0	1.13981766374949	0.896668983977017	0.762576593138398	0.153517840095134	0.356078890942686	0	1.52129902025106	0.406417000335057	1.15090195377436	0.223549066312892	0.388311419062336	TRUE	-3.34816515805734	0.0419428693400173	0.732312693606978
NM_001036293	chr10	67266689	67285281	-	1783	1	Nrbf2|NRBF-2|-|10|10 B5.1|protein-coding	9.29847509777557	13.2862435201561	17.3192220044625	6.14700465473931	8.477058830158	4.3890299352613	21.6162979874736	12.4566506326333	28.7388609721519	0	11.0504342488438	0	19.6648940601869	14.000135216318	14.2651020986853	21.9097354186015	28.755624313393	23.3003182084258	21.9370970141912	17.8678234504892	14.267519981339	20.0363866141208	10.9140363676511	17.1461018503666	16.3127280851293	13.4358881622481	12.224949459465	TRUE	0.659329509299889	0.217289948917732	0.958250528209843
NM_001037098	chr2	26055536	26092396	-	6885	1	Nacc2|0610020I02Rik|AI448087|Btbd14a|C030048H19Rik|-|2|2 A3|protein-coding	19.0310837928962	17.6951426303928	17.9405506660605	18.2809703684329	22.7923121476467	16.4810145869685	17.7627137769532	20.3278101615119	13.9689391024598	31.7552284794656	15.1432545493974	26.8323455397787	20.7947567097113	21.5013715056095	23.3242656172406	3.54621080713204	9.5118901508193	4.1352263731646	3.88396476577638	10.3543267913577	1.70080034967918	3.55636747743689	6.19401370504103	3.30233735174211	2.97880505682775	1.32551446378467	5.32443481079003	TRUE	-0.0969035288993278	0.621526745950483	1
NM_001037129	chr4	58285962	58374303	+	3337	1	Musk|Mdk4|Mlk|Nsk1|Nsk2|Nsk3|-|4 B3|4 31.87 cM|protein-coding	0	0	0	0	0	0	0	0	0	0	0	0	0	0.260189350921239	0	0	0	0.696483669903634	0	0	0	0	0	0	0	0	0	FALSE	NA	NA	NA
NM_001037143	chr7	24541658	24546005	-	723	1	Pinlyp|2310033E01Rik|-|7|7 A3|protein-coding	0	0	0	0	0	0	0	0	0	0	0	0	0	0	0	0	0	0	0	0	0	0	0	0	0.515756892147846	0	0	FALSE	NA	NA	NA
NM_001037166	chr10	88729541	88731101	-	1558	1	Gm4925|EG237433|-|10|10 C1|protein-coding	0.686536962165466	9.92978845571283	0.777270327316487	6.35394965388225	7.7039584901955	1.4351073490869	1.90292580782391	9.95794838503639	7.58981768243509	4.69725155802408	7.90393303341159	13.5813399509022	3.75080296419696	5.99082640453137	5.4417366371322	5.37296785045386	7.19006931921054	2.98352504039593	6.40437831997835	1.00565024134206	0	0	1.59449322728445	2.95813144017943	1.91472263426389	0	0.423952325946748	TRUE	0.159663013742525	0.885017213308101	1
NM_001037167	chrX	154575228	154579330	-	888	1	Samt2|EG434881|Gm5647|-|X|X F3|protein-coding	0	0	0	0	0	0	0	0	0	0	0	0	0	0	0	0	0	0	0	0	0	0	0	0	0	0	0	FALSE	NA	NA	NA
NM_001037168	chr7	18556514	18567305	-	1935	1	Psg27|EG545925|cea15|-|7|7 A3|protein-coding	0	0	0	0	0	0	0	0	0	0	0	0	0	0	0	0	0	0	0	0	2.71282429471684	0	0	0.317572353750184	0	0	0	FALSE	NA	NA	NA
NM_001037170	chr1	171217803	171222514	-	2908	1	Tomm40l|-|-|1|1 H3|protein-coding	33.7476120571478	34.41386214428	35.605021675207	24.4373915026339	23.5420317956797	23.2585597691854	35.9380102829385	37.6265257409834	39.5791070286141	40.8950021734094	48.8394930359367	31.9041497111369	34.7650937466253	50.8321457531347	61.2251510638553	35.9829948031599	42.0776154879077	45.6561152405464	42.2727730142791	47.5033715732338	37.2134277524669	34.646555069229	33.4589526195355	44.9043267564147	45.7780354845848	40.1440465172133	42.9291092857398	TRUE	0.218614482071634	0.385042584150874	0.993835247796875
NM_001037247	chr2	152604327	152612729	+	464	1	Defb36|BD-36|Defb123|mBD-36|-|2|2 H1|protein-coding	0	0	0	0	0	0	0	0	0	0	0	0	0	0	0	0	0	2.50448923110822	0	0	0	0	0	0	0	0	0	FALSE	NA	NA	NA
[truncated: 24,043 more rows]
