# Supplementary material for: CD49b identifies functionally and epigenetically distinct subsets of lineage-biased hematopoietic stem cells
Source: Stem Cell Reports. 2022 Jun 16;17(7):1546–60. doi: 10.1016/j.stemcr.2022.05.014 (PMC9287668; doi:10.1016/j.stemcr.2022.05.014)
Supplement: Table S2. ATAC-seq samples, related to Figure 6 [file mmc3.xlsx]

## Sheet: S2 - Overview
	Tables found in this excel file
	S2.1 - Sample information	Sample information for all ATAC-seq samples passing QC with technical replicates merged

## Sheet: S2.1 - Sample information
Population	Biological replicate	FRiP (%)	Total reads	Mapped reads	Mapped and filtered read pairs
CD49bneg	1	15	106557204	102045521	32904350
CD49bneg	2	16	57366416	56403112	19786184
CD49bneg	3	14	92078492	90324948	29495054
CD49bneg	4	25	78089884	76309690	22006077
CD49bneg	5	24	44969262	43481993	12474734
CD49bneg	6	15	79376966	75343160	18029673
CD49bneg	7	15	100235820	96689686	28687368
CD49bneg	8	17	135901114	132284724	37324421
CD49bneg	9	17	109836104	106747347	33380643
CD49bpos	1	35	61798762	59252076	20637106
CD49bpos	2	31	87147644	83642983	28194426
CD49bpos	3	21	224642144	220019139	73005980
CD49bpos	4	21	89141244	87164061	30552030
CD49bpos	5	32	80619478	78845988	26008671
CD49bpos	6	32	92678710	90583035	31609546
CD49bpos	7	17	39083422	38366092	11323857
CD49bpos	8	11	79731282	78448415	23267400
CD49bpos	9	20	66370398	64202373	16429894
CD49bpos	10	16	119182326	114849583	30881770
CD49bpos	11	20	95247380	92668890	28735873
CD49bpos	12	13	116298706	111705141	36494077
CD150int	1	24	50831340	49235832	17325431
CD150int	2	21	39728796	37868731	12096380
CD150int	3	14	60819498	59628912	20094056
CD150int	4	20	90825042	89003339	30730384
CD150int	5	33	86447794	84473596	28286496
CD150int	6	29	78359650	76334699	26422812
CD150int	7	12	80629850	77408344	17303360
CD150int	8	10	128781022	124311572	34673963
CD150int	9	12	73256122	71164736	21959181
CD150int	10	22	32653204	31095094	10331309
CD150neg	1	12	60433160	58474839	19442658
CD150neg	2	21	56731590	55777271	19301690
CD150neg	3	13	113671560	111824168	39897985
LMPP	1	28	134058702	129222205	45138924
LMPP	2	36	97969734	93705567	32390465
LMPP	3	21	115659412	113015525	38776669
LMPP	4	21	101878606	99627018	34082522
LMPP	5	47	100640136	98506519	33397366
LMPP	6	44	76096992	74562268	26490607
LMPP	7	33	127778414	121971924	38877390
LMPP	8	38	32048940	31251496	10214215
LMPP	9	38	163496832	159366901	46904008
LMPP	10	28	207985046	200160091	48942002
LMPP	11	34	56116888	51608925	14306907
LMPP	12	28	121187746	115395920	34226802
LMPP	13	33	114437264	110599795	33826821
GMP	1	10	59208498	58496146	22400491
GMP	2	13	407192170	398133025	122637889
GMP	3	10	193018382	188011924	60501623
GMP	4	11	136242600	126855362	42130890
GMP	5	11	134829782	132024909	46821794
GMP	6	12	174104694	168708373	60375533
